# Supplementary material for: ﻿Towards a better knowledge and conservation of cryptic macrolichens in Italy: a revision of the genus Cetrelia (Parmeliaceae, Lecanorales, lichenized Ascomycota)
Source: MycoKeys. 2025 Aug 8;120:231–54. doi: 10.3897/mycokeys.120.154233 (PMC12357148; doi:10.3897/mycokeys.120.154233)
Supplement: XML Treatment for Cetrelia cetrarioides [file mycokeys.120.154233-treatment1.xml]

<!DOCTYPE tp:taxon-treatment
  PUBLIC "-//TaxonX//DTD Taxonomic Treatment Publishing DTD v0 20100105//EN" "tax-treatment-NSO.dtd">
<tp:taxon-treatment xmlns:tp="http://www.plazi.org/taxpub"><tp:treatment-meta><kwd-group><label>Taxon classification</label><kwd>
                <named-content content-type="kingdom">Fungi</named-content>
              </kwd><kwd>
                <named-content content-type="order">Lecanorales</named-content>
              </kwd><kwd>
                <named-content content-type="family">Parmeliaceae</named-content>
              </kwd></kwd-group><mixed-citation publication-type="journal"><person-group><name><surname>Gheza</surname><given-names>Gabriele</given-names></name><name><surname>Vallese</surname><given-names>Chiara</given-names></name><name><surname>Di Nuzzo</surname><given-names>Luca</given-names></name><name><surname>Corneti</surname><given-names>Simona</given-names></name><name><surname>Benesperi</surname><given-names>Renato</given-names></name><name><surname>Bianchi</surname><given-names>Elisabetta</given-names></name><name><surname>Canali</surname><given-names>Giulia</given-names></name><name><surname>Del Vecchio</surname><given-names>Silvia</given-names></name><name><surname>Francesconi</surname><given-names>Luana</given-names></name><name><surname>Giordani</surname><given-names>Paolo</given-names></name><name><surname>Nimis</surname><given-names>Pier Luigi</given-names></name><name><surname>Obermayer</surname><given-names>Walter</given-names></name><name><surname>Pistocchi</surname><given-names>Chiara</given-names></name><name><surname>Mayrhofer</surname><given-names>Helmut</given-names></name><name><surname>Nascimbene</surname><given-names>Juri</given-names></name></person-group><article-title>﻿Towards a better knowledge and conservation of cryptic macrolichens in Italy: a revision of the genus <italic><tp:taxon-name><tp:taxon-name-part taxon-name-part-type="genus" reg="Cetrelia">Cetrelia</tp:taxon-name-part></tp:taxon-name></italic> (<tp:taxon-name><tp:taxon-name-part taxon-name-part-type="family">Parmeliaceae</tp:taxon-name-part></tp:taxon-name>, <tp:taxon-name><tp:taxon-name-part taxon-name-part-type="order">Lecanorales</tp:taxon-name-part></tp:taxon-name>, lichenized <tp:taxon-name><tp:taxon-name-part taxon-name-part-type="phylum">Ascomycota</tp:taxon-name-part></tp:taxon-name>)</article-title><source>MycoKeys</source><day>08</day><month>08</month><year>2025</year><volume>120</volume><fpage>231</fpage><lpage>254</lpage><pub-id pub-id-type="doi">10.3897/mycokeys.120.154233</pub-id></mixed-citation></tp:treatment-meta><tp:nomenclature><label>﻿</label><tp:taxon-name>
              <object-id xmlns:xlink="http://www.w3.org/1999/xlink" content-type="arpha" xlink:type="simple">F1722AB9-7A6E-540C-A658-DB583B08EFAC</object-id>
              <tp:taxon-name-part taxon-name-part-type="genus" reg="Cetrelia">Cetrelia</tp:taxon-name-part>
              <tp:taxon-name-part taxon-name-part-type="species" reg="cetrarioides">cetrarioides</tp:taxon-name-part>
            </tp:taxon-name><tp:taxon-authority>(Duby) W.L. Culb. &amp; C.F. Culb.</tp:taxon-authority></tp:nomenclature><tp:treatment-sec sec-type="description" id="SECID0EXLAG"><title>Description.</title><p>Thallus foliose, heteromerous, dorsiventral, loosely attached, forming wavy, wide-spreading, usually orbicular, wide patches. Upper surface greenish-grey, lower surface black in the central part to brown at the lobe edges. Lobes broad and rounded, up to 20 mm wide, with raised margins. Pseudocyphellae on upper surface punctiform, small to rather large, usually not raised, often lacking in the central parts of thallus; pseudocyphellae on lower surface frequently present, at least on some ascending, contorted lobe apices. Soralia primarily marginal, elongated, usually very smooth and strongly convex, with fine soredia (25–35 µm). Lower surface wrinkled, with scattered, simple, black rhizines and a rhizine-free zone along the margin. Apothecia lecanorine, with brown disc. Found fertile only once in Italy (Piemonte: Val Anzasca).</p></tp:treatment-sec><tp:treatment-sec sec-type="chemistry" id="SECID0E3LAG"><title>Chemistry.</title><p>Cortex with atranorin (sometimes in low concentrations); medulla with perlatolic acid (major), imbricaric acid (minor or absent), anziaic acid (traces or absent).</p></tp:treatment-sec><tp:treatment-sec sec-type="distribution" id="SECID0EBMAG"><title>Distribution in Italy.</title><p>All of the Alps (108 specimens from 40 sites), but more frequent in the central-eastern part: Friuli Venezia Giulia (23 specimens from 11 sites), Veneto (25 specimens from 7 sites), Trentino Alto Adige (27 specimens from 14 sites), Lombardia (28 specimens from 6 sites), Piemonte (5 specimens from 2 sites). Fig. <xref ref-type="fig" rid="F2">2</xref>.</p><fig id="F2" position="float" orientation="portrait"><object-id xmlns:xlink="http://www.w3.org/1999/xlink" content-type="doi" xlink:type="simple">10.3897/mycokeys.120.154233.figure2</object-id><object-id xmlns:xlink="http://www.w3.org/1999/xlink" content-type="arpha" xlink:type="simple">64514610-C63C-52E8-B382-2869E9E5EDE2</object-id><label>Figure 2.</label><caption><p>Updated distribution of the four <italic><tp:taxon-name><tp:taxon-name-part taxon-name-part-type="genus" reg="Cetrelia">Cetrelia</tp:taxon-name-part></tp:taxon-name></italic> species in Italy.</p></caption><graphic xmlns:xlink="http://www.w3.org/1999/xlink" xlink:href="mycokeys-120-231-g002.jpg" position="float" orientation="portrait" xlink:type="simple" id="oo_1391034.jpg"><uri content-type="original_file" xlink:type="simple">https://binary.pensoft.net/fig/1391034</uri></graphic></fig></tp:treatment-sec><tp:treatment-sec sec-type="habitat" id="SECID0E6MAG"><title>Habitat.</title><p>Beech, gray alder, coniferous or mixed beech-coniferous forests in the montane belt (400–1450 m a.s.l.).</p></tp:treatment-sec><tp:treatment-sec sec-type="Phorophytes" id="SECID0EENAG"><title>Phorophytes.</title><p><italic><tp:taxon-name><tp:taxon-name-part taxon-name-part-type="genus" reg="Abies">Abies</tp:taxon-name-part><tp:taxon-name-part taxon-name-part-type="species" reg="alba">alba</tp:taxon-name-part></tp:taxon-name></italic>, <italic><tp:taxon-name><tp:taxon-name-part taxon-name-part-type="genus" reg="Acer">Acer</tp:taxon-name-part><tp:taxon-name-part taxon-name-part-type="species" reg="pseudoplatanus">pseudoplatanus</tp:taxon-name-part></tp:taxon-name></italic>, <italic><tp:taxon-name><tp:taxon-name-part taxon-name-part-type="genus" reg="Corylus">Corylus</tp:taxon-name-part><tp:taxon-name-part taxon-name-part-type="species" reg="avellana">avellana</tp:taxon-name-part></tp:taxon-name></italic>, <italic><tp:taxon-name><tp:taxon-name-part taxon-name-part-type="genus" reg="Fagus">Fagus</tp:taxon-name-part><tp:taxon-name-part taxon-name-part-type="species" reg="sylvati">sylvati</tp:taxon-name-part></tp:taxon-name></italic>ca, <italic><tp:taxon-name><tp:taxon-name-part taxon-name-part-type="genus" reg="Fraxinus">Fraxinus</tp:taxon-name-part><tp:taxon-name-part taxon-name-part-type="species" reg="excelsior">excelsior</tp:taxon-name-part></tp:taxon-name></italic>, <italic><tp:taxon-name><tp:taxon-name-part taxon-name-part-type="genus" reg="Larix">Larix</tp:taxon-name-part><tp:taxon-name-part taxon-name-part-type="species" reg="decidua">decidua</tp:taxon-name-part></tp:taxon-name></italic>, <italic><tp:taxon-name><tp:taxon-name-part taxon-name-part-type="genus" reg="Picea">Picea</tp:taxon-name-part><tp:taxon-name-part taxon-name-part-type="species" reg="abies">abies</tp:taxon-name-part></tp:taxon-name></italic>, <italic><tp:taxon-name><tp:taxon-name-part taxon-name-part-type="genus" reg="Quercus">Quercus</tp:taxon-name-part><tp:taxon-name-part taxon-name-part-type="species" reg="pubescens">pubescens</tp:taxon-name-part></tp:taxon-name></italic>, <italic><tp:taxon-name><tp:taxon-name-part taxon-name-part-type="genus" reg="Salix">Salix</tp:taxon-name-part><tp:taxon-name-part taxon-name-part-type="species" reg="appendiculata">appendiculata</tp:taxon-name-part></tp:taxon-name></italic>, <italic><tp:taxon-name><tp:taxon-name-part taxon-name-part-type="genus" reg="Salix">Salix</tp:taxon-name-part><tp:taxon-name-part taxon-name-part-type="species" reg="caprea">caprea</tp:taxon-name-part></tp:taxon-name></italic>, <italic><tp:taxon-name><tp:taxon-name-part taxon-name-part-type="genus" reg="Salix">Salix</tp:taxon-name-part></tp:taxon-name></italic> sp., <italic><tp:taxon-name><tp:taxon-name-part taxon-name-part-type="genus" reg="Ulmus">Ulmus</tp:taxon-name-part></tp:taxon-name></italic> sp.</p></tp:treatment-sec><tp:treatment-sec sec-type="Literature" id="SECID0EGRAG"><title>Literature.</title><p><bold><italic>Confirmed citations</italic></bold>: Veneto: <xref ref-type="bibr" rid="B85">Obermayer and Mayrhofer (2007)</xref>, <xref ref-type="bibr" rid="B72">Nascimbene et al. (2010)</xref>; Trentino Alto Adige: <xref ref-type="bibr" rid="B85">Obermayer and Mayrhofer (2007)</xref>, <xref ref-type="bibr" rid="B43">Lang et al. (2010)</xref>, <xref ref-type="bibr" rid="B61">Nascimbene (2014)</xref>, <xref ref-type="bibr" rid="B66">Nascimbene and Marini (2015)</xref>, <xref ref-type="bibr" rid="B104">Trindade et al. (2021)</xref>, <xref ref-type="bibr" rid="B76">Nascimbene et al. (2022)</xref>; Lombardia: <xref ref-type="bibr" rid="B24">Gheza (2019)</xref>, <xref ref-type="bibr" rid="B92">Ravera et al. (2021)</xref>. <italic>Erroneous citations</italic> (specimens belonging to other species): Emilia Romagna: <xref ref-type="bibr" rid="B103">Tretiach et al. (2008)</xref> (<italic><tp:taxon-name><tp:taxon-name-part taxon-name-part-type="genus" reg="Cetrelia">C.</tp:taxon-name-part><tp:taxon-name-part taxon-name-part-type="species" reg="olivetorum">olivetorum</tp:taxon-name-part></tp:taxon-name></italic>), <xref ref-type="bibr" rid="B22">Fariselli et al. (2020)</xref> (<italic><tp:taxon-name><tp:taxon-name-part taxon-name-part-type="genus" reg="Cetrelia">C.</tp:taxon-name-part><tp:taxon-name-part taxon-name-part-type="species" reg="olivetorum">olivetorum</tp:taxon-name-part></tp:taxon-name></italic>).</p></tp:treatment-sec><tp:treatment-sec sec-type="material" id="SECID0ELUAG"><title>Specimens examined.</title><p>See Suppl. material <xref ref-type="supplementary-material" rid="S1">1</xref>.</p></tp:treatment-sec><tp:treatment-sec><!--Section generated to contain objects referenced in tp:taxon-treatment.--><supplementary-material xmlns:xlink="http://www.w3.org/1999/xlink" id="S1" position="float" orientation="portrait" xlink:type="simple"><object-id content-type="doi" xlink:type="simple">10.3897/mycokeys.120.154233.suppl1</object-id><object-id content-type="arpha" xlink:type="simple">569611EE-4C09-5A8E-8E6E-35861D58373C</object-id><label>Supplementary material 1</label><caption><p>Specimens list, occurence and data</p></caption><statement content-type="dataType"><label>Data type</label><p>xlsx</p></statement><statement content-type="notes"><label>Explanation note</label><p>For each sample, the place and data of collection are provided with coordinates and altitude, the name of the person who collected and identified it, the place where the sample is located (herbarium), chemistry.</p></statement><media xlink:href="mycokeys-120-231-s001.xlsx" mimetype="application" mime-subtype="vnd.openxmlformats-officedocument.spreadsheetml.sheet" position="float" orientation="portrait" xlink:type="simple" id="oo_1391035.xlsx"><uri content-type="original_file" xlink:type="simple">https://binary.pensoft.net/file/1391035</uri></media><permissions><license xlink:type="simple"><license-p>This dataset is made available under the Open Database License (http://opendatacommons.org/licenses/odbl/1.0/). The Open Database License (ODbL) is a license agreement intended to allow users to freely share, modify, and use this Dataset while maintaining this same freedom for others, provided that the original source and author(s) are credited.</license-p></license></permissions><attrib specific-use="authors">Gabriele Gheza, Chiara Vallese, Luca Di Nuzzo, Simona Corneti, Renato Benesperi, Elisabetta Bianchi, Giulia Canali, Silvia Del Vecchio, Luana Francesconi, Paolo Giordani, Pier Luigi Nimis, Walter Obermayer, Chiara Pistocchi, Helmut Mayrhofer, Juri Nascimbene</attrib></supplementary-material></tp:treatment-sec><ref-list><ref id="B85"><mixed-citation xmlns:xlink="http://www.w3.org/1999/xlink" xlink:type="simple"><person-group><name name-style="western"><surname>Obermayer</surname><given-names>W</given-names></name><name name-style="western"><surname>Mayrhofer</surname><given-names>H</given-names></name></person-group> (<year>2007</year>) <article-title>Hunting for <italic><tp:taxon-name><tp:taxon-name-part taxon-name-part-type="genus">Cetrelia</tp:taxon-name-part><tp:taxon-name-part taxon-name-part-type="species">chicitae</tp:taxon-name-part></tp:taxon-name></italic> (lichenized <tp:taxon-name><tp:taxon-name-part taxon-name-part-type="class">Ascomycetes</tp:taxon-name-part></tp:taxon-name>) in the eastern European Alps (Including an attempt for a morphological characterization of all taxa of the genus <italic><tp:taxon-name><tp:taxon-name-part taxon-name-part-type="genus">Cetrelia</tp:taxon-name-part></tp:taxon-name></italic> in Central Europe).</article-title><source>Phyton (Horn, Austria)</source><volume>47</volume>(<issue>1–2</issue>): <fpage>231</fpage>–<lpage>290</lpage>.</mixed-citation></ref><ref id="B72"><mixed-citation xmlns:xlink="http://www.w3.org/1999/xlink" xlink:type="simple"><person-group><name name-style="western"><surname>Nascimbene</surname><given-names>J</given-names></name><name name-style="western"><surname>Brunialti</surname><given-names>G</given-names></name><name name-style="western"><surname>Ravera</surname><given-names>S</given-names></name><name name-style="western"><surname>Frati</surname><given-names>L</given-names></name><name name-style="western"><surname>Caniglia</surname><given-names>G</given-names></name></person-group> (<year>2010</year>) <article-title>Testing <italic><tp:taxon-name><tp:taxon-name-part taxon-name-part-type="genus">Lobaria</tp:taxon-name-part><tp:taxon-name-part taxon-name-part-type="species">pulmonaria</tp:taxon-name-part></tp:taxon-name></italic> (L.) Hoffm. as an indicator of lichen conservation importance of Italian forests.</article-title><source>Ecological Indicators</source><volume>10</volume>: <fpage>353</fpage>–<lpage>360</lpage>. <ext-link xlink:href="10.1016/j.ecolind.2009.06.013" ext-link-type="doi" xlink:type="simple">https://doi.org/10.1016/j.ecolind.2009.06.013</ext-link></mixed-citation></ref><ref id="B43"><mixed-citation xmlns:xlink="http://www.w3.org/1999/xlink" xlink:type="simple"><person-group><name name-style="western"><surname>Lang</surname><given-names>K</given-names></name><name name-style="western"><surname>Breuss</surname><given-names>O</given-names></name><name name-style="western"><surname>Krisai-Greilhuber</surname><given-names>I</given-names></name></person-group> (<year>2010</year>) <article-title>Eine qualitative floristische Momentaufnahme von Flechten im hochalpinen Lebensraum im Naturpark Rieserferner-Ahm (Südtirol, Italien).</article-title><source>Österreichische Zeitschrift für Pilzkunde</source><volume>19</volume>: <fpage>31</fpage>–<lpage>39</lpage>.</mixed-citation></ref><ref id="B61"><mixed-citation xmlns:xlink="http://www.w3.org/1999/xlink" xlink:type="simple"><person-group><name name-style="western"><surname>Nascimbene</surname><given-names>J</given-names></name></person-group> (<year>2014</year>) <article-title>Increasing the knowledge on the epiphytic lichens of South Tyrol: A contribution from a three-years project.</article-title><source>Gredleriana</source><volume>14</volume>: <fpage>111</fpage>–<lpage>126</lpage>.</mixed-citation></ref><ref id="B66"><mixed-citation xmlns:xlink="http://www.w3.org/1999/xlink" xlink:type="simple"><person-group><name name-style="western"><surname>Nascimbene</surname><given-names>J</given-names></name><name name-style="western"><surname>Marini</surname><given-names>L</given-names></name></person-group> (<year>2015</year>) <article-title>Epiphytic lichen diversity along elevational gradients: Biological traits reveal a complex response to water and energy.</article-title><source>Journal of Biogeography</source><volume>42</volume>(<issue>7</issue>): <fpage>1222</fpage>–<lpage>1232</lpage>. <ext-link xlink:href="10.1111/jbi.12493" ext-link-type="doi" xlink:type="simple">https://doi.org/10.1111/jbi.12493</ext-link></mixed-citation></ref><ref id="B104"><mixed-citation xmlns:xlink="http://www.w3.org/1999/xlink" xlink:type="simple"><person-group><name name-style="western"><surname>Trindade</surname><given-names>DPF</given-names></name><name name-style="western"><surname>Pärtel</surname><given-names>M</given-names></name><name name-style="western"><surname>Pérez Carmona</surname><given-names>C</given-names></name><name name-style="western"><surname>Randlane</surname><given-names>T</given-names></name><name name-style="western"><surname>Nascimbene</surname><given-names>J</given-names></name></person-group> (<year>2021</year>) <article-title>Integrating dark diversity and functional traits to enhance nature conservation of epiphytic lichens: A case study from Northern Italy.</article-title><source>Biodiversity and Conservation</source><volume>30</volume>: <fpage>2565</fpage>–<lpage>2579</lpage>. <ext-link xlink:href="10.1007/s10531-021-02211-w" ext-link-type="doi" xlink:type="simple">https://doi.org/10.1007/s10531-021-02211-w</ext-link></mixed-citation></ref><ref id="B76"><mixed-citation xmlns:xlink="http://www.w3.org/1999/xlink" xlink:type="simple"><person-group><name name-style="western"><surname>Nascimbene</surname><given-names>J</given-names></name><name name-style="western"><surname>Gheza</surname><given-names>G</given-names></name><name name-style="western"><surname>Bilovitz</surname><given-names>PO</given-names></name><name name-style="western"><surname>Francesconi</surname><given-names>L</given-names></name><name name-style="western"><surname>Hafellner</surname><given-names>J</given-names></name><name name-style="western"><surname>Mayrhofer</surname><given-names>H</given-names></name><name name-style="western"><surname>Salvadori</surname><given-names>M</given-names></name><name name-style="western"><surname>Vallese</surname><given-names>C</given-names></name><name name-style="western"><surname>Nimis</surname><given-names>PL</given-names></name></person-group> (<year>2022</year>) <article-title>A hotspot of lichen diversity and lichenological research in the Alps: The Paneveggio-Pale di San Martino Natural Park (Italy).</article-title><source>MycoKeys</source><volume>94</volume>: <fpage>37</fpage>–<lpage>50</lpage>. <ext-link xlink:href="10.3897/mycokeys.94.95858" ext-link-type="doi" xlink:type="simple">https://doi.org/10.3897/mycokeys.94.95858</ext-link></mixed-citation></ref><ref id="B24"><mixed-citation xmlns:xlink="http://www.w3.org/1999/xlink" xlink:type="simple"><person-group><name name-style="western"><surname>Gheza</surname><given-names>G</given-names></name></person-group> (<year>2019</year>) <article-title>The macrolichens of Val di Scalve (northern Italy) and the first record of <italic><tp:taxon-name><tp:taxon-name-part taxon-name-part-type="genus">Parmelia</tp:taxon-name-part><tp:taxon-name-part taxon-name-part-type="species">pinnatifida</tp:taxon-name-part></tp:taxon-name></italic> Kurok. in Italy.</article-title><source>Webbia</source><volume>74</volume>(<issue>2</issue>): <fpage>307</fpage>–<lpage>315</lpage>. <ext-link xlink:href="10.1080/00837792.2019.1692595" ext-link-type="doi" xlink:type="simple">https://doi.org/10.1080/00837792.2019.1692595</ext-link></mixed-citation></ref><ref id="B92"><mixed-citation xmlns:xlink="http://www.w3.org/1999/xlink" xlink:type="simple"><person-group><name name-style="western"><surname>Ravera</surname><given-names>S</given-names></name><name name-style="western"><surname>Bianchi</surname><given-names>E</given-names></name><name name-style="western"><surname>Brunialti</surname><given-names>G</given-names></name><name name-style="western"><surname>Ciotti</surname><given-names>R</given-names></name><name name-style="western"><surname>Di Nuzzo</surname><given-names>L</given-names></name><name name-style="western"><surname>Isocrono</surname><given-names>D</given-names></name><name name-style="western"><surname>Gheza</surname><given-names>G</given-names></name><name name-style="western"><surname>Giordani</surname><given-names>P</given-names></name><name name-style="western"><surname>Guttová</surname><given-names>A</given-names></name><name name-style="western"><surname>Malíček</surname><given-names>J</given-names></name><name name-style="western"><surname>Pandeli</surname><given-names>G</given-names></name><name name-style="western"><surname>Paoli</surname><given-names>L</given-names></name><name name-style="western"><surname>Pittao</surname><given-names>E</given-names></name><name name-style="western"><surname>Potenza</surname><given-names>G</given-names></name><name name-style="western"><surname>Stentella</surname><given-names>G</given-names></name></person-group> (<year>2021</year>) <article-title>Studia Lichenologica in Italy. I. New records of red-listed species.</article-title><source>Borziana</source><volume>2</volume>: <fpage>87</fpage>–<lpage>108</lpage>. <ext-link xlink:href="10.7320/Borz.002.087" ext-link-type="doi" xlink:type="simple">https://doi.org/10.7320/Borz.002.087</ext-link></mixed-citation></ref><ref id="B103"><mixed-citation xmlns:xlink="http://www.w3.org/1999/xlink" xlink:type="simple"><person-group><name name-style="western"><surname>Tretiach</surname><given-names>M</given-names></name><name name-style="western"><surname>Nimis</surname><given-names>PL</given-names></name><name name-style="western"><surname>Hafellner</surname><given-names>J</given-names></name></person-group> (<year>2008</year>) <article-title>Miscellaneous records of lichens and lichenicolous fungi from the Apuan Alps and the Tuscan-Emilian Apennine (Central Italy).</article-title><source>Herzogia</source><volume>21</volume>: <fpage>93</fpage>–<lpage>103</lpage>.</mixed-citation></ref><ref id="B22"><mixed-citation xmlns:xlink="http://www.w3.org/1999/xlink" xlink:type="simple"><person-group><name name-style="western"><surname>Fariselli</surname><given-names>R</given-names></name><name name-style="western"><surname>Nimis</surname><given-names>PL</given-names></name><name name-style="western"><surname>Nascimbene</surname><given-names>J</given-names></name></person-group> (<year>2020</year>) Catalogo critico dei licheni dell’Emilia-Romagna. AMSActa - Institutional Research Repository by AlmaDL University of Bologna Digital Library.</mixed-citation></ref></ref-list></tp:taxon-treatment>
