# Supplementary material for: ﻿Towards a better knowledge and conservation of cryptic macrolichens in Italy: a revision of the genus Cetrelia (Parmeliaceae, Lecanorales, lichenized Ascomycota)
Source: MycoKeys. 2025 Aug 8;120:231–54. doi: 10.3897/mycokeys.120.154233 (PMC12357148; doi:10.3897/mycokeys.120.154233)
Supplement: XML Treatment for Cetrelia chicitae [file mycokeys.120.154233-treatment2.xml]

<!DOCTYPE tp:taxon-treatment
  PUBLIC "-//TaxonX//DTD Taxonomic Treatment Publishing DTD v0 20100105//EN" "tax-treatment-NSO.dtd">
<tp:taxon-treatment xmlns:tp="http://www.plazi.org/taxpub"><tp:treatment-meta><kwd-group><label>Taxon classification</label><kwd>
                <named-content content-type="kingdom">Fungi</named-content>
              </kwd><kwd>
                <named-content content-type="order">Lecanorales</named-content>
              </kwd><kwd>
                <named-content content-type="family">Parmeliaceae</named-content>
              </kwd></kwd-group><mixed-citation publication-type="journal"><person-group><name><surname>Gheza</surname><given-names>Gabriele</given-names></name><name><surname>Vallese</surname><given-names>Chiara</given-names></name><name><surname>Di Nuzzo</surname><given-names>Luca</given-names></name><name><surname>Corneti</surname><given-names>Simona</given-names></name><name><surname>Benesperi</surname><given-names>Renato</given-names></name><name><surname>Bianchi</surname><given-names>Elisabetta</given-names></name><name><surname>Canali</surname><given-names>Giulia</given-names></name><name><surname>Del Vecchio</surname><given-names>Silvia</given-names></name><name><surname>Francesconi</surname><given-names>Luana</given-names></name><name><surname>Giordani</surname><given-names>Paolo</given-names></name><name><surname>Nimis</surname><given-names>Pier Luigi</given-names></name><name><surname>Obermayer</surname><given-names>Walter</given-names></name><name><surname>Pistocchi</surname><given-names>Chiara</given-names></name><name><surname>Mayrhofer</surname><given-names>Helmut</given-names></name><name><surname>Nascimbene</surname><given-names>Juri</given-names></name></person-group><article-title>﻿Towards a better knowledge and conservation of cryptic macrolichens in Italy: a revision of the genus <italic><tp:taxon-name><tp:taxon-name-part taxon-name-part-type="genus" reg="Cetrelia">Cetrelia</tp:taxon-name-part></tp:taxon-name></italic> (<tp:taxon-name><tp:taxon-name-part taxon-name-part-type="family">Parmeliaceae</tp:taxon-name-part></tp:taxon-name>, <tp:taxon-name><tp:taxon-name-part taxon-name-part-type="order">Lecanorales</tp:taxon-name-part></tp:taxon-name>, lichenized <tp:taxon-name><tp:taxon-name-part taxon-name-part-type="phylum">Ascomycota</tp:taxon-name-part></tp:taxon-name>)</article-title><source>MycoKeys</source><day>08</day><month>08</month><year>2025</year><volume>120</volume><fpage>231</fpage><lpage>254</lpage><pub-id pub-id-type="doi">10.3897/mycokeys.120.154233</pub-id></mixed-citation></tp:treatment-meta><tp:nomenclature><label>﻿</label><tp:taxon-name>
              <object-id xmlns:xlink="http://www.w3.org/1999/xlink" content-type="arpha" xlink:type="simple">41B0F02A-6114-526D-AF09-987DAD94F0BF</object-id>
              <tp:taxon-name-part taxon-name-part-type="genus" reg="Cetrelia">Cetrelia</tp:taxon-name-part>
              <tp:taxon-name-part taxon-name-part-type="species" reg="chicitae">chicitae</tp:taxon-name-part>
            </tp:taxon-name><tp:taxon-authority>(W.L. Culb.) W.L. Culb. &amp; C.F. Culb.</tp:taxon-authority></tp:nomenclature><tp:treatment-sec sec-type="description" id="SECID0EZVAG"><title>Description.</title><p>Thallus foliose, heteromerous, dorsiventral, loosely attached, forming wavy, wide-spreading, usually orbicular, wide rosettes. Upper surface glaucous-grey, lower surface black in the central part to brown at the lobe edges. Lobes broad and round, up to 20 mm wide, with raised margins. Pseudocyphellae punctiform to irregularly-shaped on upper surface, which are rather large and usually not raised, also developed in the older, central parts of thallus; pseudocyphellae on lower surface not developed, or appearing as very small white dots. Soralia primarily marginal on strongly twisted lobes, giving the lobe-ends a somewhat nibbled appearance, usually smooth, with coarse soredia (35–55 µm). Lower surface rather regularly ridged, with scattered, simple, black rhizines and a rhizine-free zone along the margin. Never found fertile in Italy.</p></tp:treatment-sec><tp:treatment-sec sec-type="chemistry" id="SECID0E5VAG"><title>Chemistry.</title><p>Cortex with atranorin (sometimes in low concentrations); medulla with alectoronic, α-collatolic and physodic acids.</p></tp:treatment-sec><tp:treatment-sec sec-type="distribution" id="SECID0EDWAG"><title>Distribution in Italy.</title><p>Central-eastern Alps (16 specimens from 5 sites): Friuli Venezia Giulia (4 specimens from 2 sites), Veneto (2 specimens from 1 sites), Trentino Alto Adige (1 specimen from 1 site), Lombardia (9 specimens from 1 site). Fig. <xref ref-type="fig" rid="F2">2</xref>.</p></tp:treatment-sec><tp:treatment-sec sec-type="habitat" id="SECID0ENWAG"><title>Habitat.</title><p>Beech, coniferous or mixed beech-coniferous forests in the montane belt (870–1195 m a.s.l.), moist due to frequent rainfall and/or fog, usually near streams.</p></tp:treatment-sec><tp:treatment-sec sec-type="Phorophytes" id="SECID0ESWAG"><title>Phorophytes.</title><p><italic><tp:taxon-name><tp:taxon-name-part taxon-name-part-type="genus" reg="Abies">Abies</tp:taxon-name-part><tp:taxon-name-part taxon-name-part-type="species" reg="alba">alba</tp:taxon-name-part></tp:taxon-name></italic>, <italic><tp:taxon-name><tp:taxon-name-part taxon-name-part-type="genus" reg="Fagus">Fagus</tp:taxon-name-part><tp:taxon-name-part taxon-name-part-type="species" reg="sylvati">sylvati</tp:taxon-name-part></tp:taxon-name></italic>ca.</p></tp:treatment-sec><tp:treatment-sec sec-type="Literature" id="SECID0EOXAG"><title>Literature.</title><p><bold><italic>Confirmed citations</italic></bold>: Friuli Venezia Giulia: <xref ref-type="bibr" rid="B75">Nascimbene et al. (2021)</xref>; Veneto: <xref ref-type="bibr" rid="B75">Nascimbene et al. (2021)</xref>.</p></tp:treatment-sec><tp:treatment-sec sec-type="remarks" id="SECID0EKYAG"><title>Remarks.</title><p>This is the rarest <italic><tp:taxon-name><tp:taxon-name-part taxon-name-part-type="genus" reg="Cetrelia">Cetrelia</tp:taxon-name-part></tp:taxon-name></italic> species in Italy, which is in accord with the data from the rest of Europe (<xref ref-type="bibr" rid="B85">Obermayer and Mayrhofer 2007</xref>; <xref ref-type="bibr" rid="B32">Harrold et al. 2009</xref>). It is instead one of the most widespread species in other areas, e.g., North America (<xref ref-type="bibr" rid="B34">Howland and Lendemer 2023</xref>) and India (<xref ref-type="bibr" rid="B53">Mishra and Upreti 2015</xref>).</p></tp:treatment-sec><tp:treatment-sec sec-type="material" id="SECID0EHZAG"><title>Specimens examined.</title><p>See Suppl. material <xref ref-type="supplementary-material" rid="S1">1</xref>.</p></tp:treatment-sec><tp:treatment-sec><!--Section generated to contain objects referenced in tp:taxon-treatment.--><fig id="F2" position="float" orientation="portrait"><object-id xmlns:xlink="http://www.w3.org/1999/xlink" content-type="doi" xlink:type="simple">10.3897/mycokeys.120.154233.figure2</object-id><object-id xmlns:xlink="http://www.w3.org/1999/xlink" content-type="arpha" xlink:type="simple">64514610-C63C-52E8-B382-2869E9E5EDE2</object-id><label>Figure 2.</label><caption><p>Updated distribution of the four <italic><tp:taxon-name><tp:taxon-name-part taxon-name-part-type="genus" reg="Cetrelia">Cetrelia</tp:taxon-name-part></tp:taxon-name></italic> species in Italy.</p></caption><graphic xmlns:xlink="http://www.w3.org/1999/xlink" xlink:href="mycokeys-120-231-g002.jpg" position="float" orientation="portrait" xlink:type="simple" id="oo_1391034.jpg"><uri content-type="original_file" xlink:type="simple">https://binary.pensoft.net/fig/1391034</uri></graphic></fig><supplementary-material xmlns:xlink="http://www.w3.org/1999/xlink" id="S1" position="float" orientation="portrait" xlink:type="simple"><object-id content-type="doi" xlink:type="simple">10.3897/mycokeys.120.154233.suppl1</object-id><object-id content-type="arpha" xlink:type="simple">569611EE-4C09-5A8E-8E6E-35861D58373C</object-id><label>Supplementary material 1</label><caption><p>Specimens list, occurence and data</p></caption><statement content-type="dataType"><label>Data type</label><p>xlsx</p></statement><statement content-type="notes"><label>Explanation note</label><p>For each sample, the place and data of collection are provided with coordinates and altitude, the name of the person who collected and identified it, the place where the sample is located (herbarium), chemistry.</p></statement><media xlink:href="mycokeys-120-231-s001.xlsx" mimetype="application" mime-subtype="vnd.openxmlformats-officedocument.spreadsheetml.sheet" position="float" orientation="portrait" xlink:type="simple" id="oo_1391035.xlsx"><uri content-type="original_file" xlink:type="simple">https://binary.pensoft.net/file/1391035</uri></media><permissions><license xlink:type="simple"><license-p>This dataset is made available under the Open Database License (http://opendatacommons.org/licenses/odbl/1.0/). The Open Database License (ODbL) is a license agreement intended to allow users to freely share, modify, and use this Dataset while maintaining this same freedom for others, provided that the original source and author(s) are credited.</license-p></license></permissions><attrib specific-use="authors">Gabriele Gheza, Chiara Vallese, Luca Di Nuzzo, Simona Corneti, Renato Benesperi, Elisabetta Bianchi, Giulia Canali, Silvia Del Vecchio, Luana Francesconi, Paolo Giordani, Pier Luigi Nimis, Walter Obermayer, Chiara Pistocchi, Helmut Mayrhofer, Juri Nascimbene</attrib></supplementary-material></tp:treatment-sec><ref-list><ref id="B75"><mixed-citation xmlns:xlink="http://www.w3.org/1999/xlink" xlink:type="simple"><person-group><name name-style="western"><surname>Nascimbene</surname><given-names>J</given-names></name><name name-style="western"><surname>Gheza</surname><given-names>G</given-names></name><name name-style="western"><surname>Hafellner</surname><given-names>J</given-names></name><name name-style="western"><surname>Mayrhofer</surname><given-names>H</given-names></name><name name-style="western"><surname>Muggia</surname><given-names>L</given-names></name><name name-style="western"><surname>Obermayer</surname><given-names>W</given-names></name><name name-style="western"><surname>Thor</surname><given-names>G</given-names></name><name name-style="western"><surname>Nimis</surname><given-names>PL</given-names></name></person-group> (<year>2021</year>) <article-title>Refining the picture: New records to the lichen biota of Italy.</article-title><source>MycoKeys</source><volume>82</volume>: <fpage>97</fpage>–<lpage>137</lpage>. <ext-link xlink:href="10.3897/mycokeys.82.69027" ext-link-type="doi" xlink:type="simple">https://doi.org/10.3897/mycokeys.82.69027</ext-link></mixed-citation></ref><ref id="B85"><mixed-citation xmlns:xlink="http://www.w3.org/1999/xlink" xlink:type="simple"><person-group><name name-style="western"><surname>Obermayer</surname><given-names>W</given-names></name><name name-style="western"><surname>Mayrhofer</surname><given-names>H</given-names></name></person-group> (<year>2007</year>) <article-title>Hunting for <italic><tp:taxon-name><tp:taxon-name-part taxon-name-part-type="genus">Cetrelia</tp:taxon-name-part><tp:taxon-name-part taxon-name-part-type="species">chicitae</tp:taxon-name-part></tp:taxon-name></italic> (lichenized <tp:taxon-name><tp:taxon-name-part taxon-name-part-type="class">Ascomycetes</tp:taxon-name-part></tp:taxon-name>) in the eastern European Alps (Including an attempt for a morphological characterization of all taxa of the genus <italic><tp:taxon-name><tp:taxon-name-part taxon-name-part-type="genus">Cetrelia</tp:taxon-name-part></tp:taxon-name></italic> in Central Europe).</article-title><source>Phyton (Horn, Austria)</source><volume>47</volume>(<issue>1–2</issue>): <fpage>231</fpage>–<lpage>290</lpage>.</mixed-citation></ref><ref id="B32"><mixed-citation xmlns:xlink="http://www.w3.org/1999/xlink" xlink:type="simple"><person-group><name name-style="western"><surname>Harrold</surname><given-names>P</given-names></name><name name-style="western"><surname>Grundy</surname><given-names>K</given-names></name><name name-style="western"><surname>Coppins</surname><given-names>BJ</given-names></name><name name-style="western"><surname>Ellis</surname><given-names>CJ</given-names></name></person-group> (<year>2009</year>) <article-title>Distribution of chemotypes of <italic><tp:taxon-name><tp:taxon-name-part taxon-name-part-type="genus">Cetrelia</tp:taxon-name-part><tp:taxon-name-part taxon-name-part-type="species">olivetorum</tp:taxon-name-part></tp:taxon-name></italic> in England, Scotland and Wales.</article-title><source>British Lichen Society Bulletin</source><volume>105</volume>: <fpage>3</fpage>–<lpage>9</lpage>.</mixed-citation></ref><ref id="B34"><mixed-citation xmlns:xlink="http://www.w3.org/1999/xlink" xlink:type="simple"><person-group><name name-style="western"><surname>Howland</surname><given-names>JW</given-names></name><name name-style="western"><surname>Lendemer</surname><given-names>JC</given-names></name></person-group> (<year>2023</year>) <article-title>Molecular and phenotypic study put eastern North American <italic><tp:taxon-name><tp:taxon-name-part taxon-name-part-type="genus">Cetrelia</tp:taxon-name-part></tp:taxon-name></italic> in a global context of biogeography and phylogeny.</article-title><source>The Bryologist</source><volume>126</volume>(<issue>4</issue>): <fpage>461</fpage>–<lpage>472</lpage>. <ext-link xlink:href="10.1639/0007-2745-126.4.461" ext-link-type="doi" xlink:type="simple">https://doi.org/10.1639/0007-2745-126.4.461</ext-link></mixed-citation></ref><ref id="B53"><mixed-citation xmlns:xlink="http://www.w3.org/1999/xlink" xlink:type="simple"><person-group><name name-style="western"><surname>Mishra</surname><given-names>GK</given-names></name><name name-style="western"><surname>Upreti</surname><given-names>DK</given-names></name></person-group> (<year>2015</year>) <article-title>The lichen genus <italic><tp:taxon-name><tp:taxon-name-part taxon-name-part-type="genus">Cetrelia</tp:taxon-name-part></tp:taxon-name></italic> (<tp:taxon-name><tp:taxon-name-part taxon-name-part-type="family">Parmeliaceae</tp:taxon-name-part></tp:taxon-name>, <tp:taxon-name><tp:taxon-name-part taxon-name-part-type="phylum">Ascomycota</tp:taxon-name-part></tp:taxon-name>) in India.</article-title><source>Phytotaxa</source><volume>236</volume>(<issue>3</issue>): <fpage>201</fpage>–<lpage>214</lpage>. <ext-link xlink:href="10.11646/phytotaxa.236.3.1" ext-link-type="doi" xlink:type="simple">https://doi.org/10.11646/phytotaxa.236.3.1</ext-link></mixed-citation></ref></ref-list></tp:taxon-treatment>
