# Supplementary material for: ﻿Towards a better knowledge and conservation of cryptic macrolichens in Italy: a revision of the genus Cetrelia (Parmeliaceae, Lecanorales, lichenized Ascomycota)
Source: MycoKeys. 2025 Aug 8;120:231–54. doi: 10.3897/mycokeys.120.154233 (PMC12357148; doi:10.3897/mycokeys.120.154233)
Supplement: XML Treatment for Cetrelia monachorum [file mycokeys.120.154233-treatment3.xml]

<!DOCTYPE tp:taxon-treatment
  PUBLIC "-//TaxonX//DTD Taxonomic Treatment Publishing DTD v0 20100105//EN" "tax-treatment-NSO.dtd">
<tp:taxon-treatment xmlns:tp="http://www.plazi.org/taxpub"><tp:treatment-meta><kwd-group><label>Taxon classification</label><kwd>
                <named-content content-type="kingdom">Fungi</named-content>
              </kwd><kwd>
                <named-content content-type="order">Lecanorales</named-content>
              </kwd><kwd>
                <named-content content-type="family">Parmeliaceae</named-content>
              </kwd></kwd-group><mixed-citation publication-type="journal"><person-group><name><surname>Gheza</surname><given-names>Gabriele</given-names></name><name><surname>Vallese</surname><given-names>Chiara</given-names></name><name><surname>Di Nuzzo</surname><given-names>Luca</given-names></name><name><surname>Corneti</surname><given-names>Simona</given-names></name><name><surname>Benesperi</surname><given-names>Renato</given-names></name><name><surname>Bianchi</surname><given-names>Elisabetta</given-names></name><name><surname>Canali</surname><given-names>Giulia</given-names></name><name><surname>Del Vecchio</surname><given-names>Silvia</given-names></name><name><surname>Francesconi</surname><given-names>Luana</given-names></name><name><surname>Giordani</surname><given-names>Paolo</given-names></name><name><surname>Nimis</surname><given-names>Pier Luigi</given-names></name><name><surname>Obermayer</surname><given-names>Walter</given-names></name><name><surname>Pistocchi</surname><given-names>Chiara</given-names></name><name><surname>Mayrhofer</surname><given-names>Helmut</given-names></name><name><surname>Nascimbene</surname><given-names>Juri</given-names></name></person-group><article-title>﻿Towards a better knowledge and conservation of cryptic macrolichens in Italy: a revision of the genus <italic><tp:taxon-name><tp:taxon-name-part taxon-name-part-type="genus" reg="Cetrelia">Cetrelia</tp:taxon-name-part></tp:taxon-name></italic> (<tp:taxon-name><tp:taxon-name-part taxon-name-part-type="family">Parmeliaceae</tp:taxon-name-part></tp:taxon-name>, <tp:taxon-name><tp:taxon-name-part taxon-name-part-type="order">Lecanorales</tp:taxon-name-part></tp:taxon-name>, lichenized <tp:taxon-name><tp:taxon-name-part taxon-name-part-type="phylum">Ascomycota</tp:taxon-name-part></tp:taxon-name>)</article-title><source>MycoKeys</source><day>08</day><month>08</month><year>2025</year><volume>120</volume><fpage>231</fpage><lpage>254</lpage><pub-id pub-id-type="doi">10.3897/mycokeys.120.154233</pub-id></mixed-citation></tp:treatment-meta><tp:nomenclature><label>﻿</label><tp:taxon-name>
              <object-id xmlns:xlink="http://www.w3.org/1999/xlink" content-type="arpha" xlink:type="simple">8895B240-4A80-5871-995B-1814515DE91E</object-id>
              <tp:taxon-name-part taxon-name-part-type="genus" reg="Cetrelia">Cetrelia</tp:taxon-name-part>
              <tp:taxon-name-part taxon-name-part-type="species" reg="monachorum">monachorum</tp:taxon-name-part>
            </tp:taxon-name><tp:taxon-authority>(Zahlbr.) W.L. Culb. &amp; C.F. Culb.</tp:taxon-authority></tp:nomenclature><tp:treatment-sec sec-type="description" id="SECID0EV1AG"><title>Description.</title><p>Thallus foliose, heteromerous, dorsiventral, loosely attached, forming wavy, wide-spreading, usually orbicular, wide rosettes. Upper surface greenish-grey, lower surface black in the central part to brown at the lobe edges. Lobes broad and round, up to 20 mm wide, with raised margins. Pseudocyphellae on upper surface frequently developing on slightly raised structures, often appearing as accumulation of individuals to form a larger unit, sometimes lacking in the central parts of older thalli; absent from lower surface. Soralia primarily marginal, often rather irregularly shaped, with coarse soredia (35–55 µm). Lower surface wrinkled, with scattered, simple, black rhizines and a rhizine-free zone along the margin. Apothecia lecanorine, with brown disc. Found fertile three times in Italy (Trentino Alto Adige: Val Brenta, 1; Veneto: Cansiglio, 2).</p></tp:treatment-sec><tp:treatment-sec sec-type="chemistry" id="SECID0E11AG"><title>Chemistry.</title><p>Cortex with atranorin (sometimes in low concentrations); medulla with imbricaric acid (major), perlatolic acid (minor or absent), anziaic acid (traces or absent).</p></tp:treatment-sec><tp:treatment-sec sec-type="distribution" id="SECID0E61AG"><title>Distribution in Italy.</title><p>Central-eastern Alps (155 specimens from 30 sites): Friuli Venezia Giulia (21 specimens from 6 sites), Veneto (75 specimens from 11 sites), Trentino Alto Adige (47 specimens from 8 sites), Lombardia (12 specimens from 5 sites); Northern Apennines (27 specimens from 7 sites): Liguria (5 specimens from 2 sites), Emilia Romagna (2 specimens from 2 sites), Toscana (20 specimens from 3 sites); Sardegna (1 specimen from 1 site). Fig. <xref ref-type="fig" rid="F2">2</xref>.</p></tp:treatment-sec><tp:treatment-sec sec-type="habitat" id="SECID0EJ2AG"><title>Habitat.</title><p>Beech, coniferous or mixed beech-coniferous forests and chestnut groves from the hilly to the montane belt (274–1600 m a.s.l.).</p></tp:treatment-sec><tp:treatment-sec sec-type="Phorophytes" id="SECID0EO2AG"><title>Phorophytes.</title><p><italic><tp:taxon-name><tp:taxon-name-part taxon-name-part-type="genus" reg="Abies">Abies</tp:taxon-name-part><tp:taxon-name-part taxon-name-part-type="species" reg="alba">alba</tp:taxon-name-part></tp:taxon-name></italic>, <italic><tp:taxon-name><tp:taxon-name-part taxon-name-part-type="genus" reg="Acer">Acer</tp:taxon-name-part><tp:taxon-name-part taxon-name-part-type="species" reg="pseudoplatanus">pseudoplatanus</tp:taxon-name-part></tp:taxon-name></italic>, <italic><tp:taxon-name><tp:taxon-name-part taxon-name-part-type="genus" reg="Alnus">Alnus</tp:taxon-name-part><tp:taxon-name-part taxon-name-part-type="species" reg="incana">incana</tp:taxon-name-part></tp:taxon-name></italic>, <italic><tp:taxon-name><tp:taxon-name-part taxon-name-part-type="genus" reg="Castanea">Castanea</tp:taxon-name-part><tp:taxon-name-part taxon-name-part-type="species" reg="sativa">sativa</tp:taxon-name-part></tp:taxon-name></italic>, <italic><tp:taxon-name><tp:taxon-name-part taxon-name-part-type="genus" reg="Corylus">Corylus</tp:taxon-name-part><tp:taxon-name-part taxon-name-part-type="species" reg="avellana">avellana</tp:taxon-name-part></tp:taxon-name></italic>, <italic><tp:taxon-name><tp:taxon-name-part taxon-name-part-type="genus" reg="Fagus">Fagus</tp:taxon-name-part><tp:taxon-name-part taxon-name-part-type="species" reg="sylvati">sylvati</tp:taxon-name-part></tp:taxon-name></italic>ca, <italic><tp:taxon-name><tp:taxon-name-part taxon-name-part-type="genus" reg="Fraxinus">Fraxinus</tp:taxon-name-part><tp:taxon-name-part taxon-name-part-type="species" reg="excelsior">excelsior</tp:taxon-name-part></tp:taxon-name></italic>, <italic><tp:taxon-name><tp:taxon-name-part taxon-name-part-type="genus" reg="Picea">Picea</tp:taxon-name-part><tp:taxon-name-part taxon-name-part-type="species" reg="abies">abies</tp:taxon-name-part></tp:taxon-name></italic>, <italic><tp:taxon-name><tp:taxon-name-part taxon-name-part-type="genus" reg="Prunus">Prunus</tp:taxon-name-part><tp:taxon-name-part taxon-name-part-type="species" reg="avium">avium</tp:taxon-name-part></tp:taxon-name></italic>, <italic><tp:taxon-name><tp:taxon-name-part taxon-name-part-type="genus" reg="Quercus">Quercus</tp:taxon-name-part><tp:taxon-name-part taxon-name-part-type="species" reg="cerris">cerris</tp:taxon-name-part></tp:taxon-name></italic>, <italic><tp:taxon-name><tp:taxon-name-part taxon-name-part-type="genus" reg="Salix">Salix</tp:taxon-name-part><tp:taxon-name-part taxon-name-part-type="species" reg="caprea">caprea</tp:taxon-name-part></tp:taxon-name></italic>, <italic><tp:taxon-name><tp:taxon-name-part taxon-name-part-type="genus" reg="Salix">Salix</tp:taxon-name-part></tp:taxon-name></italic> sp.</p></tp:treatment-sec><tp:treatment-sec sec-type="Literature" id="SECID0EU6AG"><title>Literature.</title><p><bold><italic>Confirmed citations</italic></bold>: Friuli Venezia Giulia: <xref ref-type="bibr" rid="B85">Obermayer and Mayrhofer (2007)</xref>; Veneto: <xref ref-type="bibr" rid="B75">Nascimbene et al. (2021)</xref>; Trentino Alto Adige: <xref ref-type="bibr" rid="B85">Obermayer and Mayrhofer (2007)</xref>, <xref ref-type="bibr" rid="B61">Nascimbene (2014)</xref>, <xref ref-type="bibr" rid="B66">Nascimbene and Marini (2015)</xref>, <xref ref-type="bibr" rid="B104">Trindade et al. (2021)</xref>, <xref ref-type="bibr" rid="B76">Nascimbene et al. (2022)</xref>; Liguria: <xref ref-type="bibr" rid="B91">Ravera et al. (2019)</xref>; Sardegna: <xref ref-type="bibr" rid="B75">Nascimbene et al. (2021)</xref>.</p></tp:treatment-sec><tp:treatment-sec sec-type="remarks" id="SECID0EMBBG"><title>Remarks.</title><p>The record of “<italic><tp:taxon-name><tp:taxon-name-part taxon-name-part-type="genus" reg="Cetrelia">C.</tp:taxon-name-part><tp:taxon-name-part taxon-name-part-type="species" reg="olivetorum">olivetorum</tp:taxon-name-part></tp:taxon-name></italic>” by <xref ref-type="bibr" rid="B8">Brackel (2015)</xref> should be referred to this species, since the only <italic><tp:taxon-name><tp:taxon-name-part taxon-name-part-type="genus" reg="Cetrelia">Cetrelia</tp:taxon-name-part></tp:taxon-name></italic> species found by us in the same site was <italic><tp:taxon-name><tp:taxon-name-part taxon-name-part-type="genus" reg="Cetrelia">C.</tp:taxon-name-part><tp:taxon-name-part taxon-name-part-type="species" reg="monachorum">monachorum</tp:taxon-name-part></tp:taxon-name></italic>.</p></tp:treatment-sec><tp:treatment-sec sec-type="material" id="SECID0ETCBG"><title>Specimens examined.</title><p>See Suppl. material <xref ref-type="supplementary-material" rid="S1">1</xref>.</p></tp:treatment-sec><tp:treatment-sec><!--Section generated to contain objects referenced in tp:taxon-treatment.--><fig id="F2" position="float" orientation="portrait"><object-id xmlns:xlink="http://www.w3.org/1999/xlink" content-type="doi" xlink:type="simple">10.3897/mycokeys.120.154233.figure2</object-id><object-id xmlns:xlink="http://www.w3.org/1999/xlink" content-type="arpha" xlink:type="simple">64514610-C63C-52E8-B382-2869E9E5EDE2</object-id><label>Figure 2.</label><caption><p>Updated distribution of the four <italic><tp:taxon-name><tp:taxon-name-part taxon-name-part-type="genus" reg="Cetrelia">Cetrelia</tp:taxon-name-part></tp:taxon-name></italic> species in Italy.</p></caption><graphic xmlns:xlink="http://www.w3.org/1999/xlink" xlink:href="mycokeys-120-231-g002.jpg" position="float" orientation="portrait" xlink:type="simple" id="oo_1391034.jpg"><uri content-type="original_file" xlink:type="simple">https://binary.pensoft.net/fig/1391034</uri></graphic></fig><supplementary-material xmlns:xlink="http://www.w3.org/1999/xlink" id="S1" position="float" orientation="portrait" xlink:type="simple"><object-id content-type="doi" xlink:type="simple">10.3897/mycokeys.120.154233.suppl1</object-id><object-id content-type="arpha" xlink:type="simple">569611EE-4C09-5A8E-8E6E-35861D58373C</object-id><label>Supplementary material 1</label><caption><p>Specimens list, occurence and data</p></caption><statement content-type="dataType"><label>Data type</label><p>xlsx</p></statement><statement content-type="notes"><label>Explanation note</label><p>For each sample, the place and data of collection are provided with coordinates and altitude, the name of the person who collected and identified it, the place where the sample is located (herbarium), chemistry.</p></statement><media xlink:href="mycokeys-120-231-s001.xlsx" mimetype="application" mime-subtype="vnd.openxmlformats-officedocument.spreadsheetml.sheet" position="float" orientation="portrait" xlink:type="simple" id="oo_1391035.xlsx"><uri content-type="original_file" xlink:type="simple">https://binary.pensoft.net/file/1391035</uri></media><permissions><license xlink:type="simple"><license-p>This dataset is made available under the Open Database License (http://opendatacommons.org/licenses/odbl/1.0/). The Open Database License (ODbL) is a license agreement intended to allow users to freely share, modify, and use this Dataset while maintaining this same freedom for others, provided that the original source and author(s) are credited.</license-p></license></permissions><attrib specific-use="authors">Gabriele Gheza, Chiara Vallese, Luca Di Nuzzo, Simona Corneti, Renato Benesperi, Elisabetta Bianchi, Giulia Canali, Silvia Del Vecchio, Luana Francesconi, Paolo Giordani, Pier Luigi Nimis, Walter Obermayer, Chiara Pistocchi, Helmut Mayrhofer, Juri Nascimbene</attrib></supplementary-material></tp:treatment-sec><ref-list><ref id="B85"><mixed-citation xmlns:xlink="http://www.w3.org/1999/xlink" xlink:type="simple"><person-group><name name-style="western"><surname>Obermayer</surname><given-names>W</given-names></name><name name-style="western"><surname>Mayrhofer</surname><given-names>H</given-names></name></person-group> (<year>2007</year>) <article-title>Hunting for <italic><tp:taxon-name><tp:taxon-name-part taxon-name-part-type="genus">Cetrelia</tp:taxon-name-part><tp:taxon-name-part taxon-name-part-type="species">chicitae</tp:taxon-name-part></tp:taxon-name></italic> (lichenized <tp:taxon-name><tp:taxon-name-part taxon-name-part-type="class">Ascomycetes</tp:taxon-name-part></tp:taxon-name>) in the eastern European Alps (Including an attempt for a morphological characterization of all taxa of the genus <italic><tp:taxon-name><tp:taxon-name-part taxon-name-part-type="genus">Cetrelia</tp:taxon-name-part></tp:taxon-name></italic> in Central Europe).</article-title><source>Phyton (Horn, Austria)</source><volume>47</volume>(<issue>1–2</issue>): <fpage>231</fpage>–<lpage>290</lpage>.</mixed-citation></ref><ref id="B75"><mixed-citation xmlns:xlink="http://www.w3.org/1999/xlink" xlink:type="simple"><person-group><name name-style="western"><surname>Nascimbene</surname><given-names>J</given-names></name><name name-style="western"><surname>Gheza</surname><given-names>G</given-names></name><name name-style="western"><surname>Hafellner</surname><given-names>J</given-names></name><name name-style="western"><surname>Mayrhofer</surname><given-names>H</given-names></name><name name-style="western"><surname>Muggia</surname><given-names>L</given-names></name><name name-style="western"><surname>Obermayer</surname><given-names>W</given-names></name><name name-style="western"><surname>Thor</surname><given-names>G</given-names></name><name name-style="western"><surname>Nimis</surname><given-names>PL</given-names></name></person-group> (<year>2021</year>) <article-title>Refining the picture: New records to the lichen biota of Italy.</article-title><source>MycoKeys</source><volume>82</volume>: <fpage>97</fpage>–<lpage>137</lpage>. <ext-link xlink:href="10.3897/mycokeys.82.69027" ext-link-type="doi" xlink:type="simple">https://doi.org/10.3897/mycokeys.82.69027</ext-link></mixed-citation></ref><ref id="B61"><mixed-citation xmlns:xlink="http://www.w3.org/1999/xlink" xlink:type="simple"><person-group><name name-style="western"><surname>Nascimbene</surname><given-names>J</given-names></name></person-group> (<year>2014</year>) <article-title>Increasing the knowledge on the epiphytic lichens of South Tyrol: A contribution from a three-years project.</article-title><source>Gredleriana</source><volume>14</volume>: <fpage>111</fpage>–<lpage>126</lpage>.</mixed-citation></ref><ref id="B66"><mixed-citation xmlns:xlink="http://www.w3.org/1999/xlink" xlink:type="simple"><person-group><name name-style="western"><surname>Nascimbene</surname><given-names>J</given-names></name><name name-style="western"><surname>Marini</surname><given-names>L</given-names></name></person-group> (<year>2015</year>) <article-title>Epiphytic lichen diversity along elevational gradients: Biological traits reveal a complex response to water and energy.</article-title><source>Journal of Biogeography</source><volume>42</volume>(<issue>7</issue>): <fpage>1222</fpage>–<lpage>1232</lpage>. <ext-link xlink:href="10.1111/jbi.12493" ext-link-type="doi" xlink:type="simple">https://doi.org/10.1111/jbi.12493</ext-link></mixed-citation></ref><ref id="B104"><mixed-citation xmlns:xlink="http://www.w3.org/1999/xlink" xlink:type="simple"><person-group><name name-style="western"><surname>Trindade</surname><given-names>DPF</given-names></name><name name-style="western"><surname>Pärtel</surname><given-names>M</given-names></name><name name-style="western"><surname>Pérez Carmona</surname><given-names>C</given-names></name><name name-style="western"><surname>Randlane</surname><given-names>T</given-names></name><name name-style="western"><surname>Nascimbene</surname><given-names>J</given-names></name></person-group> (<year>2021</year>) <article-title>Integrating dark diversity and functional traits to enhance nature conservation of epiphytic lichens: A case study from Northern Italy.</article-title><source>Biodiversity and Conservation</source><volume>30</volume>: <fpage>2565</fpage>–<lpage>2579</lpage>. <ext-link xlink:href="10.1007/s10531-021-02211-w" ext-link-type="doi" xlink:type="simple">https://doi.org/10.1007/s10531-021-02211-w</ext-link></mixed-citation></ref><ref id="B76"><mixed-citation xmlns:xlink="http://www.w3.org/1999/xlink" xlink:type="simple"><person-group><name name-style="western"><surname>Nascimbene</surname><given-names>J</given-names></name><name name-style="western"><surname>Gheza</surname><given-names>G</given-names></name><name name-style="western"><surname>Bilovitz</surname><given-names>PO</given-names></name><name name-style="western"><surname>Francesconi</surname><given-names>L</given-names></name><name name-style="western"><surname>Hafellner</surname><given-names>J</given-names></name><name name-style="western"><surname>Mayrhofer</surname><given-names>H</given-names></name><name name-style="western"><surname>Salvadori</surname><given-names>M</given-names></name><name name-style="western"><surname>Vallese</surname><given-names>C</given-names></name><name name-style="western"><surname>Nimis</surname><given-names>PL</given-names></name></person-group> (<year>2022</year>) <article-title>A hotspot of lichen diversity and lichenological research in the Alps: The Paneveggio-Pale di San Martino Natural Park (Italy).</article-title><source>MycoKeys</source><volume>94</volume>: <fpage>37</fpage>–<lpage>50</lpage>. <ext-link xlink:href="10.3897/mycokeys.94.95858" ext-link-type="doi" xlink:type="simple">https://doi.org/10.3897/mycokeys.94.95858</ext-link></mixed-citation></ref><ref id="B91"><mixed-citation xmlns:xlink="http://www.w3.org/1999/xlink" xlink:type="simple"><person-group><name name-style="western"><surname>Ravera</surname><given-names>S</given-names></name><name name-style="western"><surname>Puglisi</surname><given-names>M</given-names></name><name name-style="western"><surname>Vizzini</surname><given-names>A</given-names></name><name name-style="western"><surname>Totti</surname><given-names>C</given-names></name><name name-style="western"><surname>Arosio</surname><given-names>G</given-names></name><name name-style="western"><surname>Benesperi</surname><given-names>R</given-names></name><name name-style="western"><surname>Bianchi</surname><given-names>E</given-names></name><name name-style="western"><surname>Boccardo</surname><given-names>F</given-names></name><name name-style="western"><surname>Briozzo</surname><given-names>I</given-names></name><name name-style="western"><surname>Dagnino</surname><given-names>D</given-names></name><name name-style="western"><surname>De Giuseppe</surname><given-names>AB</given-names></name><name name-style="western"><surname>Dovana</surname><given-names>F</given-names></name><name name-style="western"><surname>Di Nuzzo</surname><given-names>L</given-names></name><name name-style="western"><surname>Fascetti</surname><given-names>S</given-names></name><name name-style="western"><surname>Gheza</surname><given-names>G</given-names></name><name name-style="western"><surname>Giordani</surname><given-names>P</given-names></name><name name-style="western"><surname>Malíček</surname><given-names>J</given-names></name><name name-style="western"><surname>Mariotti</surname><given-names>MG</given-names></name><name name-style="western"><surname>Mayrhofer</surname><given-names>H</given-names></name><name name-style="western"><surname>Minuto</surname><given-names>L</given-names></name><name name-style="western"><surname>Nascimbene</surname><given-names>J</given-names></name><name name-style="western"><surname>Nimis</surname><given-names>PL</given-names></name><name name-style="western"><surname>Martellos</surname><given-names>S</given-names></name><name name-style="western"><surname>Passalacqua</surname><given-names>NG</given-names></name><name name-style="western"><surname>Pittao</surname><given-names>E</given-names></name><name name-style="western"><surname>Potenza</surname><given-names>G</given-names></name><name name-style="western"><surname>Puntillo</surname><given-names>D</given-names></name><name name-style="western"><surname>Rosati</surname><given-names>L</given-names></name><name name-style="western"><surname>Sicoli</surname><given-names>G</given-names></name><name name-style="western"><surname>Spitale</surname><given-names>D</given-names></name><name name-style="western"><surname>Tomaselli</surname><given-names>V</given-names></name><name name-style="western"><surname>Trabucco</surname><given-names>R</given-names></name><name name-style="western"><surname>Turcato</surname><given-names>C</given-names></name><name name-style="western"><surname>Vallese</surname><given-names>C</given-names></name><name name-style="western"><surname>Zardini</surname><given-names>M</given-names></name></person-group> (<year>2019</year>) <article-title>Notulae to the Italian flora of <tp:taxon-name><tp:taxon-name-part taxon-name-part-type="above-family">Algae</tp:taxon-name-part></tp:taxon-name>, Bryophytes, <tp:taxon-name><tp:taxon-name-part taxon-name-part-type="kingdom">Fungi</tp:taxon-name-part></tp:taxon-name> and Lichens 8.</article-title><source>Italian Botanist</source><volume>8</volume>: <fpage>47</fpage>–<lpage>62</lpage>. <ext-link xlink:href="10.3897/italianbotanist.8.48263" ext-link-type="doi" xlink:type="simple">https://doi.org/10.3897/italianbotanist.8.48263</ext-link></mixed-citation></ref><ref id="B8"><mixed-citation xmlns:xlink="http://www.w3.org/1999/xlink" xlink:type="simple"><person-group><name name-style="western"><surname>Brackel</surname><given-names>Wv</given-names></name></person-group> (<year>2015</year>) <article-title>Lichenicolous fungi from Central Italy with notes on some remarkable hepaticolous, algicolous and lichenized fungi.</article-title><source>Herzogia</source><volume>28</volume>: <fpage>212</fpage>–<lpage>218</lpage>. <ext-link xlink:href="10.13158/heia.28.1.2015.212" ext-link-type="doi" xlink:type="simple">https://doi.org/10.13158/heia.28.1.2015.212</ext-link></mixed-citation></ref></ref-list></tp:taxon-treatment>
