# Supplementary material for: ﻿Towards a better knowledge and conservation of cryptic macrolichens in Italy: a revision of the genus Cetrelia (Parmeliaceae, Lecanorales, lichenized Ascomycota)
Source: MycoKeys. 2025 Aug 8;120:231–54. doi: 10.3897/mycokeys.120.154233 (PMC12357148; doi:10.3897/mycokeys.120.154233)
Supplement: XML Treatment for Cetrelia olivetorum [file mycokeys.120.154233-treatment4.xml]

<!DOCTYPE tp:taxon-treatment
  PUBLIC "-//TaxonX//DTD Taxonomic Treatment Publishing DTD v0 20100105//EN" "tax-treatment-NSO.dtd">
<tp:taxon-treatment xmlns:tp="http://www.plazi.org/taxpub"><tp:treatment-meta><kwd-group><label>Taxon classification</label><kwd>
                <named-content content-type="kingdom">Fungi</named-content>
              </kwd><kwd>
                <named-content content-type="order">Lecanorales</named-content>
              </kwd><kwd>
                <named-content content-type="family">Parmeliaceae</named-content>
              </kwd></kwd-group><mixed-citation publication-type="journal"><person-group><name><surname>Gheza</surname><given-names>Gabriele</given-names></name><name><surname>Vallese</surname><given-names>Chiara</given-names></name><name><surname>Di Nuzzo</surname><given-names>Luca</given-names></name><name><surname>Corneti</surname><given-names>Simona</given-names></name><name><surname>Benesperi</surname><given-names>Renato</given-names></name><name><surname>Bianchi</surname><given-names>Elisabetta</given-names></name><name><surname>Canali</surname><given-names>Giulia</given-names></name><name><surname>Del Vecchio</surname><given-names>Silvia</given-names></name><name><surname>Francesconi</surname><given-names>Luana</given-names></name><name><surname>Giordani</surname><given-names>Paolo</given-names></name><name><surname>Nimis</surname><given-names>Pier Luigi</given-names></name><name><surname>Obermayer</surname><given-names>Walter</given-names></name><name><surname>Pistocchi</surname><given-names>Chiara</given-names></name><name><surname>Mayrhofer</surname><given-names>Helmut</given-names></name><name><surname>Nascimbene</surname><given-names>Juri</given-names></name></person-group><article-title>﻿Towards a better knowledge and conservation of cryptic macrolichens in Italy: a revision of the genus <italic><tp:taxon-name><tp:taxon-name-part taxon-name-part-type="genus" reg="Cetrelia">Cetrelia</tp:taxon-name-part></tp:taxon-name></italic> (<tp:taxon-name><tp:taxon-name-part taxon-name-part-type="family">Parmeliaceae</tp:taxon-name-part></tp:taxon-name>, <tp:taxon-name><tp:taxon-name-part taxon-name-part-type="order">Lecanorales</tp:taxon-name-part></tp:taxon-name>, lichenized <tp:taxon-name><tp:taxon-name-part taxon-name-part-type="phylum">Ascomycota</tp:taxon-name-part></tp:taxon-name>)</article-title><source>MycoKeys</source><day>08</day><month>08</month><year>2025</year><volume>120</volume><fpage>231</fpage><lpage>254</lpage><pub-id pub-id-type="doi">10.3897/mycokeys.120.154233</pub-id></mixed-citation></tp:treatment-meta><tp:nomenclature><label>﻿</label><tp:taxon-name>
              <object-id xmlns:xlink="http://www.w3.org/1999/xlink" content-type="arpha" xlink:type="simple">81492FE2-5218-5BDD-974B-00FA23BE2332</object-id>
              <tp:taxon-name-part taxon-name-part-type="genus" reg="Cetrelia">Cetrelia</tp:taxon-name-part>
              <tp:taxon-name-part taxon-name-part-type="species" reg="olivetorum">olivetorum</tp:taxon-name-part>
            </tp:taxon-name><tp:taxon-authority>(Nyl.) W.L. Culb. &amp; C.F. Culb.</tp:taxon-authority></tp:nomenclature><tp:treatment-sec sec-type="description" id="SECID0EBEBG"><title>Description.</title><p>Thallus foliose, heteromerous, dorsiventral, loosely attached, forming wavy, wide-spreading, usually orbicular, wide rosettes. Upper surface greenish-gray to glaucous-gray, lower surface black in the central part to brown at the lobe edges. Lobes broad and round, to 20 mm wide, with raised margins. Pseudocyphellae punctiform on upper surface, which are rather large and usually not raised, also developed in the older, central parts of thallus; pseudocyphellae on the lower surface not developed, or appearing as very small white dots. Soralia primarily marginal on strongly twisted lobes, giving the lobe-ends a somewhat nibbled appearance, usually smooth, with coarse soredia (25–55 µm). Lower surface rather regularly ridged, with scattered, simple, black rhizines and a rhizine-free zone along the margin. Never found fertile in Italy.</p></tp:treatment-sec><tp:treatment-sec sec-type="chemistry" id="SECID0EGEBG"><title>Chemistry.</title><p>Cortex with atranorin (sometimes in low concentrations); medulla with olivetoric acid.</p></tp:treatment-sec><tp:treatment-sec sec-type="distribution" id="SECID0ELEBG"><title>Distribution in Italy.</title><p>Central-eastern Alps (10 specimens from 7 sites): Friuli Venezia Giulia (2 specimens from 2 sites), Veneto (3 specimens from 1 site), Trentino Alto Adige (2 specimens from 2 sites), Lombardia (3 specimens from 2 sites); Northern Apennines (2 specimens from 2 sites): Liguria (1 specimen from 1 site), Emilia Romagna (1 specimen from 1 site). Fig. <xref ref-type="fig" rid="F2">2</xref>.</p></tp:treatment-sec><tp:treatment-sec sec-type="habitat" id="SECID0EVEBG"><title>Habitat.</title><p>Beech or mixed beech-coniferous forests in the montane belt (650–1450 m a.s.l.), moist due to frequent rainfall and/or fog, often near waterbodies (streams, lakes).</p></tp:treatment-sec><tp:treatment-sec sec-type="Phorophytes" id="SECID0E1EBG"><title>Phorophytes.</title><p><italic><tp:taxon-name><tp:taxon-name-part taxon-name-part-type="genus" reg="Abies">Abies</tp:taxon-name-part><tp:taxon-name-part taxon-name-part-type="species" reg="alba">alba</tp:taxon-name-part></tp:taxon-name></italic>, <italic><tp:taxon-name><tp:taxon-name-part taxon-name-part-type="genus" reg="Acer">Acer</tp:taxon-name-part><tp:taxon-name-part taxon-name-part-type="species" reg="pseudoplatanus">pseudoplatanus</tp:taxon-name-part></tp:taxon-name></italic>, <italic><tp:taxon-name><tp:taxon-name-part taxon-name-part-type="genus" reg="Castanea">Castanea</tp:taxon-name-part><tp:taxon-name-part taxon-name-part-type="species" reg="sativa">sativa</tp:taxon-name-part></tp:taxon-name></italic>, <italic><tp:taxon-name><tp:taxon-name-part taxon-name-part-type="genus" reg="Fagus">Fagus</tp:taxon-name-part><tp:taxon-name-part taxon-name-part-type="species" reg="sylvati">sylvati</tp:taxon-name-part></tp:taxon-name></italic>ca, <italic><tp:taxon-name><tp:taxon-name-part taxon-name-part-type="genus" reg="Picea">Picea</tp:taxon-name-part><tp:taxon-name-part taxon-name-part-type="species" reg="abies">abies</tp:taxon-name-part></tp:taxon-name></italic>.</p></tp:treatment-sec><tp:treatment-sec sec-type="Literature" id="SECID0EXGBG"><title>Literature.</title><p><bold><italic>Confirmed citations</italic></bold>: Friuli Venezia Giulia: <xref ref-type="bibr" rid="B78">Nimis (1982)</xref>. <bold><italic>Dubious citations</italic></bold> (specimens not found): Friuli Venezia Giulia: <xref ref-type="bibr" rid="B27">Glowacki (1874)</xref>, <xref ref-type="bibr" rid="B13">Clerc (1984)</xref>, <xref ref-type="bibr" rid="B12">Carvalho (1997)</xref>; Veneto: <xref ref-type="bibr" rid="B21">Du Rietz (1924)</xref>, <xref ref-type="bibr" rid="B44">Lazzarin (1997)</xref>, <xref ref-type="bibr" rid="B11">Caniglia et al. (1999)</xref>, <xref ref-type="bibr" rid="B101">Thor and Nascimbene (2007)</xref>, <xref ref-type="bibr" rid="B7">Brackel (2013)</xref>; Trentino Alto Adige: <xref ref-type="bibr" rid="B46">Lettau (1957)</xref>, <xref ref-type="bibr" rid="B10">Caniglia et al. (1988)</xref>, <xref ref-type="bibr" rid="B63">Nascimbene and Caniglia (2000)</xref>, <xref ref-type="bibr" rid="B55">Nascimbene (2005a</xref>, <xref ref-type="bibr" rid="B57">2006</xref>, <xref ref-type="bibr" rid="B58">2008a</xref>), <xref ref-type="bibr" rid="B99">Stofer (2006)</xref>, <xref ref-type="bibr" rid="B70">Nascimbene et al. (2007</xref>, <xref ref-type="bibr" rid="B76">2022</xref>), <xref ref-type="bibr" rid="B43">Lang et al. (2010)</xref>, <xref ref-type="bibr" rid="B83">Nimis et al. (2015)</xref>; Lombardia: <xref ref-type="bibr" rid="B98">Stizenberger (1882)</xref>, <xref ref-type="bibr" rid="B21">Du Rietz (1924)</xref>; Piemonte: Jatta (1909/11), <xref ref-type="bibr" rid="B50">Martel (1910)</xref>, <xref ref-type="bibr" rid="B54">Montacchini and Piervittori (1979)</xref>, <xref ref-type="bibr" rid="B31">Griselli et al. (2003)</xref>; Emilia Romagna: <xref ref-type="bibr" rid="B108">Zanfrognini (1902)</xref>, <xref ref-type="bibr" rid="B79">Nimis (1984</xref>, <xref ref-type="bibr" rid="B80">1985</xref>), <xref ref-type="bibr" rid="B22">Fariselli et al. (2020)</xref>; Toscana: <xref ref-type="bibr" rid="B2">Baglietto (1871)</xref>, <xref ref-type="bibr" rid="B95">Sambo (1927)</xref>; Abruzzo: Jatta (1909/11), <xref ref-type="bibr" rid="B93">Recchia and Villa (1996)</xref>, <xref ref-type="bibr" rid="B99">Stofer (2006)</xref>, <xref ref-type="bibr" rid="B25">Gheza et al. (2021)</xref>; Puglia: <xref ref-type="bibr" rid="B82">Nimis and Tretiach (1999)</xref>; Sicilia: <xref ref-type="bibr" rid="B48">Marino and Paratore (1900)</xref>, Jatta (1909/11), <xref ref-type="bibr" rid="B29">Grillo and Caniglia (2004</xref>, <xref ref-type="bibr" rid="B30">2006</xref>). <bold><italic>Erroneous citations</italic></bold> (specimens belonging to other species): Friuli Venezia Giulia: <xref ref-type="bibr" rid="B77">Nimi and Loi (1984)</xref> (<italic><tp:taxon-name><tp:taxon-name-part taxon-name-part-type="genus" reg="Cetrelia">C.</tp:taxon-name-part><tp:taxon-name-part taxon-name-part-type="species" reg="monachorum">monachorum</tp:taxon-name-part></tp:taxon-name></italic>), <xref ref-type="bibr" rid="B102">Tretiach and Molaro (2007)</xref> (<italic><tp:taxon-name><tp:taxon-name-part taxon-name-part-type="genus" reg="Cetrelia">C.</tp:taxon-name-part><tp:taxon-name-part taxon-name-part-type="species" reg="cetrarioides">cetrarioides</tp:taxon-name-part></tp:taxon-name></italic>); Veneto: <xref ref-type="bibr" rid="B62">Nascimbene and Caniglia (1997</xref>, <xref ref-type="bibr" rid="B64">2002</xref>, <xref ref-type="bibr" rid="B65">2003</xref>), <xref ref-type="bibr" rid="B56">Nascimbene (2005b</xref>, <xref ref-type="bibr" rid="B59">2008b</xref>, <xref ref-type="bibr" rid="B60">2011</xref>), <xref ref-type="bibr" rid="B68">Nascimbene et al. (2005</xref>, <xref ref-type="bibr" rid="B69">2006</xref>, <xref ref-type="bibr" rid="B70">2007</xref>, <xref ref-type="bibr" rid="B71">2009</xref>, <xref ref-type="bibr" rid="B72">2010</xref>, <xref ref-type="bibr" rid="B74">2013b</xref>) (all <italic><tp:taxon-name><tp:taxon-name-part taxon-name-part-type="genus" reg="Cetrelia">C.</tp:taxon-name-part><tp:taxon-name-part taxon-name-part-type="species" reg="cetrarioides">cetrarioides</tp:taxon-name-part></tp:taxon-name></italic> and <italic><tp:taxon-name><tp:taxon-name-part taxon-name-part-type="genus" reg="Cetrelia">C.</tp:taxon-name-part><tp:taxon-name-part taxon-name-part-type="species" reg="monachorum">monachorum</tp:taxon-name-part></tp:taxon-name></italic>); Trentino Alto Adige: <xref ref-type="bibr" rid="B40">Kernstock (1890)</xref> (<italic><tp:taxon-name><tp:taxon-name-part taxon-name-part-type="genus" reg="Cetrelia">C.</tp:taxon-name-part><tp:taxon-name-part taxon-name-part-type="species" reg="monachorum">monachorum</tp:taxon-name-part></tp:taxon-name></italic>); Lombardia: Jatta (1909/11) (<italic><tp:taxon-name><tp:taxon-name-part taxon-name-part-type="genus" reg="Cetrelia">C.</tp:taxon-name-part><tp:taxon-name-part taxon-name-part-type="species" reg="monachorum">monachorum</tp:taxon-name-part></tp:taxon-name></italic>); Piemonte: <xref ref-type="bibr" rid="B3">Baglietto and Carestia (1865</xref>, <xref ref-type="bibr" rid="B4">1880</xref>) (<italic><tp:taxon-name><tp:taxon-name-part taxon-name-part-type="genus" reg="Cetrelia">C.</tp:taxon-name-part><tp:taxon-name-part taxon-name-part-type="species" reg="cetrarioides">cetrarioides</tp:taxon-name-part></tp:taxon-name></italic>), <xref ref-type="bibr" rid="B36">Isocrono et al. (2004)</xref> (<italic><tp:taxon-name><tp:taxon-name-part taxon-name-part-type="genus" reg="Cetrelia">C.</tp:taxon-name-part><tp:taxon-name-part taxon-name-part-type="species" reg="cetrarioides">cetrarioides</tp:taxon-name-part></tp:taxon-name></italic>); Liguria: <xref ref-type="bibr" rid="B87">Putortì et al. (1999)</xref> (<italic><tp:taxon-name><tp:taxon-name-part taxon-name-part-type="genus" reg="Cetrelia">C.</tp:taxon-name-part><tp:taxon-name-part taxon-name-part-type="species" reg="monachorum">monachorum</tp:taxon-name-part></tp:taxon-name></italic>), <xref ref-type="bibr" rid="B26">Giordani and Brunialti (2000)</xref> (<italic><tp:taxon-name><tp:taxon-name-part taxon-name-part-type="genus" reg="Cetrelia">C.</tp:taxon-name-part><tp:taxon-name-part taxon-name-part-type="species" reg="monachorum">monachorum</tp:taxon-name-part></tp:taxon-name></italic>), <xref ref-type="bibr" rid="B9">Brunialti et al. (2001)</xref> (<italic><tp:taxon-name><tp:taxon-name-part taxon-name-part-type="genus" reg="Cetrelia">C.</tp:taxon-name-part><tp:taxon-name-part taxon-name-part-type="species" reg="monachorum">monachorum</tp:taxon-name-part></tp:taxon-name></italic>); Toscana: <xref ref-type="bibr" rid="B8">Brackel (2015)</xref> (<italic><tp:taxon-name><tp:taxon-name-part taxon-name-part-type="genus" reg="Cetrelia">C.</tp:taxon-name-part><tp:taxon-name-part taxon-name-part-type="species" reg="monachorum">monachorum</tp:taxon-name-part></tp:taxon-name></italic>).</p></tp:treatment-sec><tp:treatment-sec sec-type="remarks" id="SECID0EXTBG"><title>Remarks.</title><p>We were not able to retrieve duplicates of the <italic>exsiccata</italic> distributed by Anzi as Lichenes Rariores Langobardiae n. 48 and Lichenes Minus Rari Italiae Superioris n. 99, cited by <xref ref-type="bibr" rid="B98">Stizenberger (1882)</xref> and <xref ref-type="bibr" rid="B21">Du Rietz (1924)</xref>. The record by <xref ref-type="bibr" rid="B40">Kernstock (1890)</xref> likely refers to specimens distributed as Flora Exsiccata Austro-Hungarica n. 3117, of which we revised 5 specimens (GB-0178237, LD-1086559, and three unnumbered specimens from GZU), all referring to <italic><tp:taxon-name><tp:taxon-name-part taxon-name-part-type="genus" reg="Cetrelia">C.</tp:taxon-name-part><tp:taxon-name-part taxon-name-part-type="species" reg="monachorum">monachorum</tp:taxon-name-part></tp:taxon-name></italic>. About the records of “<italic><tp:taxon-name><tp:taxon-name-part taxon-name-part-type="genus" reg="Cetrelia">C.</tp:taxon-name-part><tp:taxon-name-part taxon-name-part-type="species" reg="olivetorum">olivetorum</tp:taxon-name-part></tp:taxon-name></italic>” by <xref ref-type="bibr" rid="B3">Baglietto and Carestia (1865</xref>, <xref ref-type="bibr" rid="B4">1880</xref>), that were cited also by <xref ref-type="bibr" rid="B36">Isocrono et al. (2004)</xref>, we were able to retrieve just one <italic>exsiccatum</italic> (LD-1064112) that refers to <italic><tp:taxon-name><tp:taxon-name-part taxon-name-part-type="genus" reg="Cetrelia">C.</tp:taxon-name-part><tp:taxon-name-part taxon-name-part-type="species" reg="cetrarioides">cetrarioides</tp:taxon-name-part></tp:taxon-name></italic>.</p></tp:treatment-sec><tp:treatment-sec sec-type="material" id="SECID0E1VBG"><title>Specimens examined.</title><p>See Suppl. material <xref ref-type="supplementary-material" rid="S1">1</xref>.</p></tp:treatment-sec><tp:treatment-sec><!--Section generated to contain objects referenced in tp:taxon-treatment.--><fig id="F2" position="float" orientation="portrait"><object-id xmlns:xlink="http://www.w3.org/1999/xlink" content-type="doi" xlink:type="simple">10.3897/mycokeys.120.154233.figure2</object-id><object-id xmlns:xlink="http://www.w3.org/1999/xlink" content-type="arpha" xlink:type="simple">64514610-C63C-52E8-B382-2869E9E5EDE2</object-id><label>Figure 2.</label><caption><p>Updated distribution of the four <italic><tp:taxon-name><tp:taxon-name-part taxon-name-part-type="genus" reg="Cetrelia">Cetrelia</tp:taxon-name-part></tp:taxon-name></italic> species in Italy.</p></caption><graphic xmlns:xlink="http://www.w3.org/1999/xlink" xlink:href="mycokeys-120-231-g002.jpg" position="float" orientation="portrait" xlink:type="simple" id="oo_1391034.jpg"><uri content-type="original_file" xlink:type="simple">https://binary.pensoft.net/fig/1391034</uri></graphic></fig><supplementary-material xmlns:xlink="http://www.w3.org/1999/xlink" id="S1" position="float" orientation="portrait" xlink:type="simple"><object-id content-type="doi" xlink:type="simple">10.3897/mycokeys.120.154233.suppl1</object-id><object-id content-type="arpha" xlink:type="simple">569611EE-4C09-5A8E-8E6E-35861D58373C</object-id><label>Supplementary material 1</label><caption><p>Specimens list, occurence and data</p></caption><statement content-type="dataType"><label>Data type</label><p>xlsx</p></statement><statement content-type="notes"><label>Explanation note</label><p>For each sample, the place and data of collection are provided with coordinates and altitude, the name of the person who collected and identified it, the place where the sample is located (herbarium), chemistry.</p></statement><media xlink:href="mycokeys-120-231-s001.xlsx" mimetype="application" mime-subtype="vnd.openxmlformats-officedocument.spreadsheetml.sheet" position="float" orientation="portrait" xlink:type="simple" id="oo_1391035.xlsx"><uri content-type="original_file" xlink:type="simple">https://binary.pensoft.net/file/1391035</uri></media><permissions><license xlink:type="simple"><license-p>This dataset is made available under the Open Database License (http://opendatacommons.org/licenses/odbl/1.0/). The Open Database License (ODbL) is a license agreement intended to allow users to freely share, modify, and use this Dataset while maintaining this same freedom for others, provided that the original source and author(s) are credited.</license-p></license></permissions><attrib specific-use="authors">Gabriele Gheza, Chiara Vallese, Luca Di Nuzzo, Simona Corneti, Renato Benesperi, Elisabetta Bianchi, Giulia Canali, Silvia Del Vecchio, Luana Francesconi, Paolo Giordani, Pier Luigi Nimis, Walter Obermayer, Chiara Pistocchi, Helmut Mayrhofer, Juri Nascimbene</attrib></supplementary-material></tp:treatment-sec><ref-list><ref id="B78"><mixed-citation xmlns:xlink="http://www.w3.org/1999/xlink" xlink:type="simple"><person-group><name name-style="western"><surname>Nimis</surname><given-names>PL</given-names></name></person-group> (<year>1982</year>) <article-title>Epiphytic lichen vegetation in the Lumiei Valley (Carnian Alps).</article-title><source>Gortania</source><volume>3</volume>: <fpage>123</fpage>–<lpage>142</lpage>.</mixed-citation></ref><ref id="B27"><mixed-citation xmlns:xlink="http://www.w3.org/1999/xlink" xlink:type="simple"><person-group><name name-style="western"><surname>Glowacki</surname><given-names>A</given-names></name></person-group> (<year>1874</year>) <article-title>Die Flechten des Tommasinisches Herbars, ein Beitrag zur Flechtenflora des Küstenlandes.</article-title><source>Verhandlungen der zoologisch-botanischen Gesellschaft in Wien</source><volume>24</volume>: <fpage>539</fpage>–<lpage>552</lpage>.</mixed-citation></ref><ref id="B13"><mixed-citation xmlns:xlink="http://www.w3.org/1999/xlink" xlink:type="simple"><person-group><name name-style="western"><surname>Clerc</surname><given-names>P</given-names></name></person-group> (<year>1984</year>) <article-title>Contribution a la coinnassance de la flore lichenique du nord d’Italie (Province Friuli-Venezia Giulia).</article-title><source>Gortania</source><volume>5</volume>: <fpage>81</fpage>–<lpage>100</lpage>.</mixed-citation></ref><ref id="B12"><mixed-citation xmlns:xlink="http://www.w3.org/1999/xlink" xlink:type="simple"><person-group><name name-style="western"><surname>Carvalho</surname><given-names>P</given-names></name></person-group> (<year>1997</year>) <article-title>Microclimate and diversity of cryptogamic epiphytes in a Karst doline (Trieste, NE Italy).</article-title><source>Gortania</source><volume>18</volume>: <fpage>41</fpage>–<lpage>68</lpage>.</mixed-citation></ref><ref id="B21"><mixed-citation xmlns:xlink="http://www.w3.org/1999/xlink" xlink:type="simple"><person-group><name name-style="western"><surname>Du Rietz</surname><given-names>GE</given-names></name></person-group> (<year>1924</year>) <article-title>Kritische Bemerkungen über die <italic><tp:taxon-name><tp:taxon-name-part taxon-name-part-type="genus">Parmelia</tp:taxon-name-part><tp:taxon-name-part taxon-name-part-type="species">perlata</tp:taxon-name-part></tp:taxon-name></italic>-Gruppe.</article-title><source>Nyt Magazin for Naturvidenskaberne</source><volume>62</volume>: <fpage>63</fpage>–<lpage>82</lpage>.</mixed-citation></ref><ref id="B44"><mixed-citation xmlns:xlink="http://www.w3.org/1999/xlink" xlink:type="simple"><person-group><name name-style="western"><surname>Lazzarin</surname><given-names>G</given-names></name></person-group> (<year>1997</year>) <source>Biomonitoraggio dell’inquinamento atmosferico con l’utilizzo di licheni epifiti come bioindicatori e bioaccumulatori nel settore Veneto dell’altopiano del Cansiglio.</source><publisher-name>Regione Veneto</publisher-name>, <publisher-loc>Assessorato Agricoltura e Foreste, Spinea</publisher-loc>, <size units="page">77 pp</size>.</mixed-citation></ref><ref id="B11"><mixed-citation xmlns:xlink="http://www.w3.org/1999/xlink" xlink:type="simple"><person-group><name name-style="western"><surname>Caniglia</surname><given-names>G</given-names></name><name name-style="western"><surname>Nascimbene</surname><given-names>J</given-names></name><name name-style="western"><surname>Dal Zotto</surname><given-names>C</given-names></name></person-group> (<year>1999</year>) Biodiversità lichenica nelle Vette Feltrine (Parco Nazionale delle Dolomiti Bellunesi – Italia). Revue Valdôtaine d’Histoire Naturelle 51(suppl. “1997”): 437–441.</mixed-citation></ref><ref id="B101"><mixed-citation xmlns:xlink="http://www.w3.org/1999/xlink" xlink:type="simple"><person-group><name name-style="western"><surname>Thor</surname><given-names>G</given-names></name><name name-style="western"><surname>Nascimbene</surname><given-names>J</given-names></name></person-group> (<year>2007</year>) <article-title>A floristic survey in the southern Alps: Additions to the lichen flora of Italy. Cryptogamie.</article-title><source>Mycologie</source><volume>28</volume>(<issue>2</issue>): <fpage>1</fpage>–<lpage>27</lpage>.</mixed-citation></ref><ref id="B7"><mixed-citation xmlns:xlink="http://www.w3.org/1999/xlink" xlink:type="simple"><person-group><name name-style="western"><surname>Brackel</surname><given-names>Wv</given-names></name></person-group> (<year>2013</year>) <article-title>Miscellaneous records of lichenicolous fungi from the Italian Alps.</article-title><source>Herzogia</source><volume>28</volume>(<issue>1</issue>): <fpage>141</fpage>–<lpage>157</lpage>. <ext-link xlink:href="10.13158/heia.26.1.2013.141" ext-link-type="doi" xlink:type="simple">https://doi.org/10.13158/heia.26.1.2013.141</ext-link></mixed-citation></ref><ref id="B46"><mixed-citation xmlns:xlink="http://www.w3.org/1999/xlink" xlink:type="simple"><person-group><name name-style="western"><surname>Lettau</surname><given-names>G</given-names></name></person-group> (<year>1957</year>) <article-title>Flechten aus Mitteleuropa. XII.</article-title><source>Feddes Repertorium</source><volume>59</volume>(<issue>3</issue>): <fpage>192</fpage>–<lpage>257</lpage>. <ext-link xlink:href="10.1002/fedr.4880590304" ext-link-type="doi" xlink:type="simple">https://doi.org/10.1002/fedr.4880590304</ext-link></mixed-citation></ref><ref id="B10"><mixed-citation xmlns:xlink="http://www.w3.org/1999/xlink" xlink:type="simple"><person-group><name name-style="western"><surname>Caniglia</surname><given-names>G</given-names></name><name name-style="western"><surname>De Benedetti</surname><given-names>L</given-names></name><name name-style="western"><surname>Busnardo</surname><given-names>A</given-names></name><name name-style="western"><surname>Lucheschi</surname><given-names>E</given-names></name></person-group> (<year>1988</year>) <article-title>La vegetazione lichenica epifita, indice ambientale in Valle Isarco (Bolzano).</article-title><source>Thalassia Salentina</source><volume>18</volume>: <fpage>371</fpage>–<lpage>391</lpage>.</mixed-citation></ref><ref id="B63"><mixed-citation xmlns:xlink="http://www.w3.org/1999/xlink" xlink:type="simple"><person-group><name name-style="western"><surname>Nascimbene</surname><given-names>J</given-names></name><name name-style="western"><surname>Caniglia</surname><given-names>G</given-names></name></person-group> (<year>2000</year>) <article-title>Licheni, indicatori della qualità ambientale degli ecosistemi forestali nei Parchi Naturali di Paneveggio-Pale di San Martino (Trento) e delle Dolomiti di Ampezzo (Belluno). Studi Trentini di Scienze Naturali.</article-title><source>Acta Biologica</source><volume>74</volume>: <fpage>133</fpage>–<lpage>142</lpage>.</mixed-citation></ref><ref id="B55"><mixed-citation xmlns:xlink="http://www.w3.org/1999/xlink" xlink:type="simple"><person-group><name name-style="western"><surname>Nascimbene</surname><given-names>J</given-names></name></person-group> (<year>2005a</year>) <article-title>Flechten/Licheni (Lichenes).</article-title><source>Gredleriana</source><volume>5</volume>: <fpage>369</fpage>–<lpage>406</lpage>.</mixed-citation></ref><ref id="B57"><mixed-citation xmlns:xlink="http://www.w3.org/1999/xlink" xlink:type="simple"><person-group><name name-style="western"><surname>Nascimbene</surname><given-names>J</given-names></name></person-group> (<year>2006</year>) <article-title>Flechten/Licheni epifiti (Lichenes).</article-title><source>Gredleriana</source><volume>6</volume>: <fpage>12</fpage>–<lpage>14</lpage>.</mixed-citation></ref><ref id="B58"><mixed-citation xmlns:xlink="http://www.w3.org/1999/xlink" xlink:type="simple"><person-group><name name-style="western"><surname>Nascimbene</surname><given-names>J</given-names></name></person-group> (<year>2008a</year>) <article-title>A lichen survey in the western Dolomites: Schlern Nature Park (S Tyrol, NE Italy).</article-title><source>Gredleriana</source><volume>8</volume>: <fpage>75</fpage>–<lpage>94</lpage>.</mixed-citation></ref><ref id="B99"><mixed-citation xmlns:xlink="http://www.w3.org/1999/xlink" xlink:type="simple"><person-group><name name-style="western"><surname>Stofer</surname><given-names>S</given-names></name></person-group> (<year>2006</year>) Working Report ForestBIOTA. Epiphytic Lichen Monitoring. <ext-link xlink:href="http://www.forestbiota.org/docs/report_lichens_20060503.pdf" ext-link-type="uri" xlink:type="simple">http://www.forestbiota.org/docs/report_lichens_20060503.pdf</ext-link></mixed-citation></ref><ref id="B70"><mixed-citation xmlns:xlink="http://www.w3.org/1999/xlink" xlink:type="simple"><person-group><name name-style="western"><surname>Nascimbene</surname><given-names>J</given-names></name><name name-style="western"><surname>Marini</surname><given-names>L</given-names></name><name name-style="western"><surname>Nimis</surname><given-names>PL</given-names></name></person-group> (<year>2007</year>) <article-title>Influence of forest management on epiphytic lichens in a temperate beech forest of northern Italy.</article-title><source>Forest Ecology and Management</source><volume>247</volume>: <fpage>43</fpage>–<lpage>47</lpage>. <ext-link xlink:href="10.1016/j.foreco.2007.04.011" ext-link-type="doi" xlink:type="simple">https://doi.org/10.1016/j.foreco.2007.04.011</ext-link></mixed-citation></ref><ref id="B76"><mixed-citation xmlns:xlink="http://www.w3.org/1999/xlink" xlink:type="simple"><person-group><name name-style="western"><surname>Nascimbene</surname><given-names>J</given-names></name><name name-style="western"><surname>Gheza</surname><given-names>G</given-names></name><name name-style="western"><surname>Bilovitz</surname><given-names>PO</given-names></name><name name-style="western"><surname>Francesconi</surname><given-names>L</given-names></name><name name-style="western"><surname>Hafellner</surname><given-names>J</given-names></name><name name-style="western"><surname>Mayrhofer</surname><given-names>H</given-names></name><name name-style="western"><surname>Salvadori</surname><given-names>M</given-names></name><name name-style="western"><surname>Vallese</surname><given-names>C</given-names></name><name name-style="western"><surname>Nimis</surname><given-names>PL</given-names></name></person-group> (<year>2022</year>) <article-title>A hotspot of lichen diversity and lichenological research in the Alps: The Paneveggio-Pale di San Martino Natural Park (Italy).</article-title><source>MycoKeys</source><volume>94</volume>: <fpage>37</fpage>–<lpage>50</lpage>. <ext-link xlink:href="10.3897/mycokeys.94.95858" ext-link-type="doi" xlink:type="simple">https://doi.org/10.3897/mycokeys.94.95858</ext-link></mixed-citation></ref><ref id="B43"><mixed-citation xmlns:xlink="http://www.w3.org/1999/xlink" xlink:type="simple"><person-group><name name-style="western"><surname>Lang</surname><given-names>K</given-names></name><name name-style="western"><surname>Breuss</surname><given-names>O</given-names></name><name name-style="western"><surname>Krisai-Greilhuber</surname><given-names>I</given-names></name></person-group> (<year>2010</year>) <article-title>Eine qualitative floristische Momentaufnahme von Flechten im hochalpinen Lebensraum im Naturpark Rieserferner-Ahm (Südtirol, Italien).</article-title><source>Österreichische Zeitschrift für Pilzkunde</source><volume>19</volume>: <fpage>31</fpage>–<lpage>39</lpage>.</mixed-citation></ref><ref id="B83"><mixed-citation xmlns:xlink="http://www.w3.org/1999/xlink" xlink:type="simple"><person-group><name name-style="western"><surname>Nimis</surname><given-names>PL</given-names></name><name name-style="western"><surname>Nascimbene</surname><given-names>J</given-names></name><name name-style="western"><surname>Martellos</surname><given-names>S</given-names></name><name name-style="western"><surname>Moro</surname><given-names>A</given-names></name></person-group> (<year>2015</year>) <source>I licheni epifiti del Parco Naturale di Paneveggio-Pale di San Martino.</source><publisher-name>EUT</publisher-name>, <publisher-loc>Trieste</publisher-loc>, <size units="page">136 pp</size>.</mixed-citation></ref><ref id="B98"><mixed-citation xmlns:xlink="http://www.w3.org/1999/xlink" xlink:type="simple"><person-group><name name-style="western"><surname>Stizenberger</surname><given-names>E</given-names></name></person-group> (<year>1882</year>) Lichenes helvetici eorumque stationes et distributio. Enumeratio systematica. Bericht über die Thätigkeit der St. Gallischen Naturwissenschaftlichen Gesellschaft während des Vereinsjahres 1880–81: 255–522.</mixed-citation></ref><ref id="B50"><mixed-citation xmlns:xlink="http://www.w3.org/1999/xlink" xlink:type="simple"><person-group><name name-style="western"><surname>Martel</surname><given-names>E</given-names></name></person-group> (<year>1910</year>) Contribuzione alla lichenologia del Piemonte. Memorie della Reale Accademia delle Scienze di Torino (ser. 2) 61: 135–176.</mixed-citation></ref><ref id="B54"><mixed-citation xmlns:xlink="http://www.w3.org/1999/xlink" xlink:type="simple"><person-group><name name-style="western"><surname>Montacchini</surname><given-names>F</given-names></name><name name-style="western"><surname>Piervittori</surname><given-names>R</given-names></name></person-group> (<year>1979</year>) <article-title>Studi sulla vegetazione del Parco Nazionale del Gran Paradiso. I. Prime osservazioni sulla flora e vegetazione lichenica nell’orizzonte alpino e subalpino del versante piemontese del P.N.G.P.</article-title><source>Allionia</source><volume>23</volume>: <fpage>161</fpage>–<lpage>184</lpage>.</mixed-citation></ref><ref id="B31"><mixed-citation xmlns:xlink="http://www.w3.org/1999/xlink" xlink:type="simple"><person-group><name name-style="western"><surname>Griselli</surname><given-names>B</given-names></name><name name-style="western"><surname>Bari</surname><given-names>A</given-names></name><name name-style="western"><surname>Magnoni</surname><given-names>M</given-names></name><name name-style="western"><surname>Bertino</surname><given-names>S</given-names></name><name name-style="western"><surname>Isocrono</surname><given-names>D</given-names></name><name name-style="western"><surname>Piervittori</surname><given-names>R</given-names></name></person-group> (<year>2003</year>) <article-title>Biomonitoring in evaluation of human impact: Use of lichen biodiversity and mosses accumulation of radioisotopes in an alpine valley (Valle Orco, Piedmont, Italy).</article-title><source>Plant Biosystems</source><volume>137</volume>(<issue>1</issue>): <fpage>35</fpage>–<lpage>46</lpage>. <ext-link xlink:href="10.1080/11263500312331351311" ext-link-type="doi" xlink:type="simple">https://doi.org/10.1080/11263500312331351311</ext-link></mixed-citation></ref><ref id="B108"><mixed-citation xmlns:xlink="http://www.w3.org/1999/xlink" xlink:type="simple"><person-group><name name-style="western"><surname>Zanfrognini</surname><given-names>C</given-names></name></person-group> (<year>1902</year>) Contribuzione alla flora lichenologica dell’Emilia. Nuovo Giornale Botanico Italiano 9(2): 190–210; (3): 355–377; (4): 434–459.</mixed-citation></ref><ref id="B79"><mixed-citation xmlns:xlink="http://www.w3.org/1999/xlink" xlink:type="simple"><person-group><name name-style="western"><surname>Nimis</surname><given-names>PL</given-names></name></person-group> (<year>1984</year>) <article-title>Phytosociology, ecology and phytogeography of epiphytic lichen vegetation in the Calamone Lake area (N-Apennines, Italy).</article-title><source>Studia Geobotanica</source><volume>4</volume>: <fpage>109</fpage>–<lpage>127</lpage>.</mixed-citation></ref><ref id="B80"><mixed-citation xmlns:xlink="http://www.w3.org/1999/xlink" xlink:type="simple"><person-group><name name-style="western"><surname>Nimis</surname><given-names>PL</given-names></name></person-group> (<year>1985</year>) <article-title>Contributi alle conoscenze floristiche sui licheni d’Italia. I. Florula lichenica del M. Ventasso (Appennino Reggiano).</article-title><source>Webbia</source><volume>39</volume>(<issue>1</issue>): <fpage>141</fpage>–<lpage>161</lpage>. <ext-link xlink:href="10.1080/00837792.1985.10670364" ext-link-type="doi" xlink:type="simple">https://doi.org/10.1080/00837792.1985.10670364</ext-link></mixed-citation></ref><ref id="B22"><mixed-citation xmlns:xlink="http://www.w3.org/1999/xlink" xlink:type="simple"><person-group><name name-style="western"><surname>Fariselli</surname><given-names>R</given-names></name><name name-style="western"><surname>Nimis</surname><given-names>PL</given-names></name><name name-style="western"><surname>Nascimbene</surname><given-names>J</given-names></name></person-group> (<year>2020</year>) Catalogo critico dei licheni dell’Emilia-Romagna. AMSActa - Institutional Research Repository by AlmaDL University of Bologna Digital Library.</mixed-citation></ref><ref id="B2"><mixed-citation xmlns:xlink="http://www.w3.org/1999/xlink" xlink:type="simple"><person-group><name name-style="western"><surname>Baglietto</surname><given-names>F</given-names></name></person-group> (<year>1871</year>) <article-title>Prospetto lichenologico della Toscana.</article-title><source>Nuovo Giornale Botanico Italiano</source><volume>3</volume>: <fpage>211</fpage>–<lpage>298</lpage>.</mixed-citation></ref><ref id="B95"><mixed-citation xmlns:xlink="http://www.w3.org/1999/xlink" xlink:type="simple"><person-group><name name-style="western"><surname>Sambo</surname><given-names>E</given-names></name></person-group> (<year>1927</year>) <article-title>I licheni del Monte Ferrato (Toscana).</article-title><source>Nuovo Giornale Botanico Italiano</source><volume>34</volume>(<issue>2</issue>): <fpage>333</fpage>–<lpage>358</lpage>. [nuova serie]</mixed-citation></ref><ref id="B93"><mixed-citation xmlns:xlink="http://www.w3.org/1999/xlink" xlink:type="simple"><person-group><name name-style="western"><surname>Recchia</surname><given-names>F</given-names></name><name name-style="western"><surname>Villa</surname><given-names>S</given-names></name></person-group> (<year>1996</year>) <article-title>A first contribution to the lichen flora of Abruzzi (C Italy).</article-title><source>Flora Mediterranea</source><volume>6</volume>: <fpage>5</fpage>–<lpage>9</lpage>.</mixed-citation></ref><ref id="B25"><mixed-citation xmlns:xlink="http://www.w3.org/1999/xlink" xlink:type="simple"><person-group><name name-style="western"><surname>Gheza</surname><given-names>G</given-names></name><name name-style="western"><surname>Di Nuzzo</surname><given-names>L</given-names></name><name name-style="western"><surname>Vallese</surname><given-names>C</given-names></name><name name-style="western"><surname>Benesperi</surname><given-names>R</given-names></name><name name-style="western"><surname>Bianchi</surname><given-names>E</given-names></name><name name-style="western"><surname>Di Cecco</surname><given-names>V</given-names></name><name name-style="western"><surname>Di Martino</surname><given-names>L</given-names></name><name name-style="western"><surname>Giordani</surname><given-names>P</given-names></name><name name-style="western"><surname>Hafellner</surname><given-names>J</given-names></name><name name-style="western"><surname>Mayrhofer</surname><given-names>H</given-names></name><name name-style="western"><surname>Nimis</surname><given-names>PL</given-names></name><name name-style="western"><surname>Tretiach</surname><given-names>M</given-names></name><name name-style="western"><surname>Nascimbene</surname><given-names>J</given-names></name></person-group> (<year>2021</year>) <article-title>The lichens of the Majella National Park (Central Italy): An annotated checklist.</article-title><source>MycoKeys</source><volume>78</volume>: <fpage>119</fpage>–<lpage>168</lpage>. <ext-link xlink:href="10.3897/mycokeys.78.62362" ext-link-type="doi" xlink:type="simple">https://doi.org/10.3897/mycokeys.78.62362</ext-link></mixed-citation></ref><ref id="B82"><mixed-citation xmlns:xlink="http://www.w3.org/1999/xlink" xlink:type="simple"><person-group><name name-style="western"><surname>Nimis</surname><given-names>PL</given-names></name><name name-style="western"><surname>Tretiach</surname><given-names>M</given-names></name></person-group> (<year>1999</year>) <article-title>Itinera Adriatica. Lichens from the eastern side of the Italian Peninsula.</article-title><source>Studia Geobotanica</source><volume>18</volume>: <fpage>51</fpage>–<lpage>106</lpage>.</mixed-citation></ref><ref id="B48"><mixed-citation xmlns:xlink="http://www.w3.org/1999/xlink" xlink:type="simple"><person-group><name name-style="western"><surname>Marino</surname><given-names>S</given-names></name><name name-style="western"><surname>Paratore</surname><given-names>F</given-names></name></person-group> (<year>1900</year>) <article-title>Primo elenco di licheni nella Provincia di Messina.</article-title><source>Rivista Italiana di Scienze Naturali</source><volume>20</volume>: <fpage>29</fpage>–<lpage>30</lpage>.</mixed-citation></ref><ref id="B29"><mixed-citation xmlns:xlink="http://www.w3.org/1999/xlink" xlink:type="simple"><person-group><name name-style="western"><surname>Grillo</surname><given-names>M</given-names></name><name name-style="western"><surname>Caniglia</surname><given-names>GM</given-names></name></person-group> (<year>2004</year>) <article-title>A check-list of Iblean Lichens (Sicily).</article-title><source>Flora Mediterranea</source><volume>14</volume>: <fpage>219</fpage>–<lpage>251</lpage>.</mixed-citation></ref><ref id="B30"><mixed-citation xmlns:xlink="http://www.w3.org/1999/xlink" xlink:type="simple"><person-group><name name-style="western"><surname>Grillo</surname><given-names>M</given-names></name><name name-style="western"><surname>Caniglia</surname><given-names>GM</given-names></name></person-group> (<year>2006</year>) <article-title>I licheni epifiti del settore nordorientale degli Iblei (Sicilia orientale).</article-title><source>Allionia</source><volume>40</volume>: <fpage>13</fpage>–<lpage>23</lpage>.</mixed-citation></ref><ref id="B77"><mixed-citation xmlns:xlink="http://www.w3.org/1999/xlink" xlink:type="simple"><person-group><name name-style="western"><surname>Nimi</surname><given-names>PL</given-names></name><name name-style="western"><surname>Loi</surname><given-names>E</given-names></name></person-group> (<year>1984</year>) <article-title>I licheni della Dolina di Percedol (Provincia di Trieste).</article-title><source>Atti del Museo Civico di Storia Naturale di Trieste</source><volume>36</volume>(<issue>1</issue>): <fpage>1</fpage>–<lpage>12</lpage>.</mixed-citation></ref><ref id="B102"><mixed-citation xmlns:xlink="http://www.w3.org/1999/xlink" xlink:type="simple"><person-group><name name-style="western"><surname>Tretiach</surname><given-names>M</given-names></name><name name-style="western"><surname>Molaro</surname><given-names>C</given-names></name></person-group> (<year>2007</year>) <article-title>I macrolicheni dei Monti Musi (Parco Naturale Regionale delle Prealpi Giulie).</article-title><source>Gortania</source><volume>29</volume>: <fpage>79</fpage>–<lpage>108</lpage>.</mixed-citation></ref><ref id="B62"><mixed-citation xmlns:xlink="http://www.w3.org/1999/xlink" xlink:type="simple"><person-group><name name-style="western"><surname>Nascimbene</surname><given-names>J</given-names></name><name name-style="western"><surname>Caniglia</surname><given-names>G</given-names></name></person-group> (<year>1997</year>) <article-title>Contributo alla conoscenza dei licheni del Parco Nazionale delle Dolomiti Bellunesi e aree limitrofe. 1.</article-title><source>Lavori della Società Veneziana di Scienze Naturali</source><volume>22</volume>: <fpage>67</fpage>–<lpage>69</lpage>.</mixed-citation></ref><ref id="B64"><mixed-citation xmlns:xlink="http://www.w3.org/1999/xlink" xlink:type="simple"><person-group><name name-style="western"><surname>Nascimbene</surname><given-names>J</given-names></name><name name-style="western"><surname>Caniglia</surname><given-names>G</given-names></name></person-group> (<year>2002</year>) <article-title>Licheni come bioaccumulatori: Un’esperienza didattica nel basso Agordino (Belluno, NE Italia).</article-title><source>Notiziario della Società Lichenologica Italiana</source><volume>15</volume>: <fpage>53</fpage>–<lpage>54</lpage>.</mixed-citation></ref><ref id="B65"><mixed-citation xmlns:xlink="http://www.w3.org/1999/xlink" xlink:type="simple"><person-group><name name-style="western"><surname>Nascimbene</surname><given-names>J</given-names></name><name name-style="western"><surname>Caniglia</surname><given-names>G</given-names></name></person-group> (<year>2003</year>) <article-title>Materiale per una check-list dei licheni del Parco Naturale delle Dolomiti d’Ampezzo (Belluno-NE Italia).</article-title><source>Lavori della Società Veneziana di Scienze Naturali</source><volume>28</volume>: <fpage>65</fpage>–<lpage>69</lpage>.</mixed-citation></ref><ref id="B56"><mixed-citation xmlns:xlink="http://www.w3.org/1999/xlink" xlink:type="simple"><person-group><name name-style="western"><surname>Nascimbene</surname><given-names>J</given-names></name></person-group> (<year>2005b</year>) <article-title>Diversità lichenica in alcuni habitat del Monte Grappa e del Montello (NE-Italia). De Rerum Natura.</article-title><source>Quaderni del Museo di Storia Naturale e Archeologia di Montebelluna</source><volume>3</volume>: <fpage>33</fpage>–<lpage>42</lpage>.</mixed-citation></ref><ref id="B59"><mixed-citation xmlns:xlink="http://www.w3.org/1999/xlink" xlink:type="simple"><person-group><name name-style="western"><surname>Nascimbene</surname><given-names>J</given-names></name></person-group> (<year>2008b</year>) A lichen survey in Val Tovanella Nature Reserve: floristics, ecology and conservation. In: Hardersen S, Mason F, Viola F, Campedel D, Lasen C, Cassol M (Eds) Research on the natural heritage of the reserves Vincheto di Celarda and Val Tovanella.</mixed-citation></ref><ref id="B60"><mixed-citation xmlns:xlink="http://www.w3.org/1999/xlink" xlink:type="simple"><person-group><name name-style="western"><surname>Nascimbene</surname><given-names>J</given-names></name></person-group> (<year>2011</year>) <article-title>La foresta della Val Visdende: Un hotspot di biodiversità lichenica. Frammenti.</article-title><source>Belluno</source><volume>3</volume>: <fpage>25</fpage>–<lpage>30</lpage>.</mixed-citation></ref><ref id="B68"><mixed-citation xmlns:xlink="http://www.w3.org/1999/xlink" xlink:type="simple"><person-group><name name-style="western"><surname>Nascimbene</surname><given-names>J</given-names></name><name name-style="western"><surname>Caniglia</surname><given-names>G</given-names></name><name name-style="western"><surname>Nicli</surname><given-names>M</given-names></name><name name-style="western"><surname>Dalle Vedove</surname><given-names>M</given-names></name></person-group> (<year>2005</year>) <article-title>Rilevamento ed interpretazione dell’indice di biodiversità lichenica (IBL) nell’ambiente forestale del Cansiglio (NE Italia).</article-title><source>Lavori della Società Veneziana di Scienze Naturali</source><volume>30</volume>: <fpage>75</fpage>–<lpage>78</lpage>.</mixed-citation></ref><ref id="B69"><mixed-citation xmlns:xlink="http://www.w3.org/1999/xlink" xlink:type="simple"><person-group><name name-style="western"><surname>Nascimbene</surname><given-names>J</given-names></name><name name-style="western"><surname>Caniglia</surname><given-names>G</given-names></name><name name-style="western"><surname>Nicli</surname><given-names>M</given-names></name><name name-style="western"><surname>Dalle Vedove</surname><given-names>M</given-names></name></person-group> (<year>2006</year>) <article-title>Populations of <italic><tp:taxon-name><tp:taxon-name-part taxon-name-part-type="genus">Lobaria</tp:taxon-name-part><tp:taxon-name-part taxon-name-part-type="species">pulmonaria</tp:taxon-name-part></tp:taxon-name></italic> (L.) Hoffm. in the Cansiglio Regional Forest (Veneto, Pre-Alps, north-east Italy): Distribution, diversity and conservation.</article-title><source>Plant Biosystems</source><volume>140</volume>(<issue>1</issue>): <fpage>34</fpage>–<lpage>42</lpage>. <ext-link xlink:href="10.1080/11263500500504590" ext-link-type="doi" xlink:type="simple">https://doi.org/10.1080/11263500500504590</ext-link></mixed-citation></ref><ref id="B71"><mixed-citation xmlns:xlink="http://www.w3.org/1999/xlink" xlink:type="simple"><person-group><name name-style="western"><surname>Nascimbene</surname><given-names>J</given-names></name><name name-style="western"><surname>Marini</surname><given-names>L</given-names></name><name name-style="western"><surname>Nimis</surname><given-names>PL</given-names></name></person-group> (<year>2009</year>) <article-title>Influence of tree species on epiphytic macrolichens in temperate mixed forests of northern Italy.</article-title><source>Canadian Journal of Forest Research</source><volume>39</volume>: <fpage>785</fpage>–<lpage>790</lpage>. <ext-link xlink:href="10.1139/X09-013" ext-link-type="doi" xlink:type="simple">https://doi.org/10.1139/X09-013</ext-link></mixed-citation></ref><ref id="B72"><mixed-citation xmlns:xlink="http://www.w3.org/1999/xlink" xlink:type="simple"><person-group><name name-style="western"><surname>Nascimbene</surname><given-names>J</given-names></name><name name-style="western"><surname>Brunialti</surname><given-names>G</given-names></name><name name-style="western"><surname>Ravera</surname><given-names>S</given-names></name><name name-style="western"><surname>Frati</surname><given-names>L</given-names></name><name name-style="western"><surname>Caniglia</surname><given-names>G</given-names></name></person-group> (<year>2010</year>) <article-title>Testing <italic><tp:taxon-name><tp:taxon-name-part taxon-name-part-type="genus">Lobaria</tp:taxon-name-part><tp:taxon-name-part taxon-name-part-type="species">pulmonaria</tp:taxon-name-part></tp:taxon-name></italic> (L.) Hoffm. as an indicator of lichen conservation importance of Italian forests.</article-title><source>Ecological Indicators</source><volume>10</volume>: <fpage>353</fpage>–<lpage>360</lpage>. <ext-link xlink:href="10.1016/j.ecolind.2009.06.013" ext-link-type="doi" xlink:type="simple">https://doi.org/10.1016/j.ecolind.2009.06.013</ext-link></mixed-citation></ref><ref id="B74"><mixed-citation xmlns:xlink="http://www.w3.org/1999/xlink" xlink:type="simple"><person-group><name name-style="western"><surname>Nascimbene</surname><given-names>J</given-names></name><name name-style="western"><surname>Dainese</surname><given-names>M</given-names></name><name name-style="western"><surname>Sitzia</surname><given-names>T</given-names></name></person-group> (<year>2013b</year>) <article-title>Contrasting responses of epiphytic and dead wood-dwelling lichen diversity to forest management abandonment in silver fir mature woodlands.</article-title><source>Forest Ecology and Management</source><volume>289</volume>: <fpage>325</fpage>–<lpage>332</lpage>. <ext-link xlink:href="10.1016/j.foreco.2012.10.052" ext-link-type="doi" xlink:type="simple">https://doi.org/10.1016/j.foreco.2012.10.052</ext-link></mixed-citation></ref><ref id="B40"><mixed-citation xmlns:xlink="http://www.w3.org/1999/xlink" xlink:type="simple"><person-group><name name-style="western"><surname>Kernstock</surname><given-names>E</given-names></name></person-group> (<year>1890</year>) <article-title>Lichenologische Beiträge. II. Bozen.</article-title><source>Verhandlungen der kaiserlich-königlichen zoologisch-botanischen Gesellschaft in Wien</source><volume>40</volume>: <fpage>339</fpage>–<lpage>350</lpage>.</mixed-citation></ref><ref id="B3"><mixed-citation xmlns:xlink="http://www.w3.org/1999/xlink" xlink:type="simple"><person-group><name name-style="western"><surname>Baglietto</surname><given-names>F</given-names></name><name name-style="western"><surname>Carestia</surname><given-names>A</given-names></name></person-group> (<year>1865</year>) <article-title>Catalogo dei licheni della Valsesia. I.</article-title><source>Commentarii della Società Crittogamologica Italiana</source><volume>2</volume>(<issue>2</issue>): <fpage>240</fpage>–<lpage>261</lpage>.</mixed-citation></ref><ref id="B4"><mixed-citation xmlns:xlink="http://www.w3.org/1999/xlink" xlink:type="simple"><person-group><name name-style="western"><surname>Baglietto</surname><given-names>F</given-names></name><name name-style="western"><surname>Carestia</surname><given-names>A</given-names></name></person-group> (<year>1880</year>) <article-title>Anacrisi dei licheni della Valsesia.</article-title><source>Atti della Società Crittogamologica Italiana</source><volume>2</volume>(<issue>2–3</issue>): <fpage>143</fpage>–<lpage>356</lpage>.</mixed-citation></ref><ref id="B36"><mixed-citation xmlns:xlink="http://www.w3.org/1999/xlink" xlink:type="simple"><person-group><name name-style="western"><surname>Isocrono</surname><given-names>D</given-names></name><name name-style="western"><surname>Matteucci</surname><given-names>E</given-names></name><name name-style="western"><surname>Falletti</surname><given-names>C</given-names></name><name name-style="western"><surname>Piervittori</surname><given-names>R</given-names></name></person-group> (<year>2004</year>) <article-title>Contributo alle conoscenze licheniche nelle Alpi Pennine (Valsesia, Piemonte-Italia).</article-title><source>Bollettino del Museo regionale di Scienze Naturali di Torino</source><volume>21</volume>(<issue>2</issue>): <fpage>261</fpage>–<lpage>474</lpage>.</mixed-citation></ref><ref id="B87"><mixed-citation xmlns:xlink="http://www.w3.org/1999/xlink" xlink:type="simple"><person-group><name name-style="western"><surname>Putortì</surname><given-names>E</given-names></name><name name-style="western"><surname>Signorini</surname><given-names>C</given-names></name><name name-style="western"><surname>Fommei</surname><given-names>S</given-names></name><name name-style="western"><surname>Loppi</surname><given-names>S</given-names></name></person-group> (<year>1999</year>) Contributo alla conoscenza dei licheni della Val di Vara. Memorie dell’Accademia Lunigianese di Scienze G. Capellini 67-69: 313–321.</mixed-citation></ref><ref id="B26"><mixed-citation xmlns:xlink="http://www.w3.org/1999/xlink" xlink:type="simple"><person-group><name name-style="western"><surname>Giordani</surname><given-names>P</given-names></name><name name-style="western"><surname>Brunialti</surname><given-names>G</given-names></name></person-group> (<year>2000</year>) <article-title>New and interesting species to the Ligurian lichen flora.</article-title><source>Webbia</source><volume>55</volume>(<issue>2</issue>): <fpage>331</fpage>–<lpage>338</lpage>. <ext-link xlink:href="10.1080/00837792.2000.10670699" ext-link-type="doi" xlink:type="simple">https://doi.org/10.1080/00837792.2000.10670699</ext-link></mixed-citation></ref><ref id="B9"><mixed-citation xmlns:xlink="http://www.w3.org/1999/xlink" xlink:type="simple"><person-group><name name-style="western"><surname>Brunialti</surname><given-names>G</given-names></name><name name-style="western"><surname>Giordani</surname><given-names>P</given-names></name><name name-style="western"><surname>Benesperi</surname><given-names>R</given-names></name><name name-style="western"><surname>Ravera</surname><given-names>S</given-names></name></person-group> (<year>2001</year>) <article-title>Additions to the lichen flora of the Ligurian Apennines (NW Italy).</article-title><source>Webbia</source><volume>56</volume>(<issue>1</issue>): <fpage>223</fpage>–<lpage>228</lpage>. <ext-link xlink:href="10.1080/00837792.2001.10670714" ext-link-type="doi" xlink:type="simple">https://doi.org/10.1080/00837792.2001.10670714</ext-link></mixed-citation></ref><ref id="B8"><mixed-citation xmlns:xlink="http://www.w3.org/1999/xlink" xlink:type="simple"><person-group><name name-style="western"><surname>Brackel</surname><given-names>Wv</given-names></name></person-group> (<year>2015</year>) <article-title>Lichenicolous fungi from Central Italy with notes on some remarkable hepaticolous, algicolous and lichenized fungi.</article-title><source>Herzogia</source><volume>28</volume>: <fpage>212</fpage>–<lpage>218</lpage>. <ext-link xlink:href="10.13158/heia.28.1.2015.212" ext-link-type="doi" xlink:type="simple">https://doi.org/10.13158/heia.28.1.2015.212</ext-link></mixed-citation></ref></ref-list></tp:taxon-treatment>
