# Supplementary material for: ﻿Towards a better knowledge and conservation of cryptic macrolichens in Italy: a revision of the genus Cetrelia (Parmeliaceae, Lecanorales, lichenized Ascomycota)
Source: MycoKeys. 2025 Aug 8;120:231–54. doi: 10.3897/mycokeys.120.154233 (PMC12357148; doi:10.3897/mycokeys.120.154233)
Supplement: Supplementary material 1 — Specimens list, occurence and data [file mycokeys-120-231-s001.xlsx]

## Sheet: Cetrelia_Italy_S1
N	Taxon	Name in the source	Source type	Source	Herbarium number	Exsiccata (if part of a series)	Region	Province	Municipality	Original locality	Standard locality	Lat_Y	Long_X	Coordinate source	Altitude	Substrate	Phorophyte/Rock type	Habitat	Chemistry	Collection year	Legit	Determinavit	Revidit	Other citations
10	Cetrelia cetrarioides	Cetrelia cetrarioides	Herbarium and Literature	GZU	GZU-inv-15-2014		Friuli Venezia Giulia	UD	Tarvisio	Laghi di Fusine	Tarvisio	46.4792	13.6722	?	930	Bark	Fagus sylvatica	Spruce-beech stand	atranorin (tr), perlatolic (maj), imbricaric (tr)	2003	Mayrhofer	Mayrhofer & Ellmaier	Obermayer
17	Cetrelia cetrarioides	Cetrelia cetrarioides	Herbarium	TSB	TSB-1219		Friuli Venezia Giulia	UD		Conca di Sauris	Sauris	46.4616	12.7079	?	1000	?			atranorin, perlatolic (mag), anziaic (tr)	1979	De Faveri, Nimis	?	Gheza
18	Cetrelia cetrarioides	Cetrelia olivetorum	Herbarium	TSB	TSB-15371		Friuli Venezia Giulia	UD		Conca di Sauris, loc. Lateis, Casera Novarzutta	Sauris	46.4583	12.7014	?	1350	Bark	Salix appendiculata		atranorin (tr), perlatolic (maj), anziaic (tr)	1991	Nimis & Tretiach	?	Gheza
22	Cetrelia cetrarioides	Cetrelia olivetorum	Herbarium	GE	GE-982		Friuli Venezia Giulia	UD		Lago di Sauris	Sauris	46.4453	12.7401	?	1000	Bark			atranorin (tr.), perlatolic acid (maj.), anziaic acid (tr.)	1999	Nicora	Nicora, Caniglia	Gheza
29	Cetrelia cetrarioides	Cetrelia cetrarioides	Herbarium	GZU	GZU-Hafellner-77017		Friuli Venezia Giulia	UD		Bosco della Stua presso il Lago di Sauris	Sauris	46.4431	12.7639	?	1100	Bark	Acer, Picea			1994	Hafellner	Hafellner?
33	Cetrelia cetrarioides	Cetrelia olivetorum	Herbarium	GE	GE-541		Friuli Venezia Giulia	UD		Passo Pura	Passo Pura	46.4227	12.7427	?	1400	Bark			perlatolic acid (maj.), anziaic acid (tr.)	1996	Bombardi	Giordani	Gheza
2	Cetrelia cetrarioides	Cetrelia cetrarioides	Herbarium	TSB	TSB-1169		Friuli Venezia Giulia	TS		Carso Triestino, Basovizza	Carso Triestino	45.6541	13.8725	Derivated from Google Earth	400	Bark	Quercus pubescens	Thick stand	atranorin, perlatolic (mag), anziaic (tr)	1980	Loi	?	Gheza
6	Cetrelia cetrarioides	Cetrelia cetrarioides	Herbarium	TSB	TSB-7894		Friuli Venezia Giulia	UD		Loc. Malga Saisera (Valbruna)	Valbruna	46.455	13.4635	Derivated from Google Earth	1080	Bark	Fagus sylvatica		atranorin (tr), perlatolic (maj), unknown compound	1986	Nimis	?	Gheza
7	Cetrelia cetrarioides	Cetrelia cetrarioides	Herbarium	TSB	TSB-29405		Friuli Venezia Giulia	UD		Lago del Predil presso Tarvisio	Tarvisio	46.4264	13.5649	Derivated from Google Earth	980	Bark	Fagus sylvatica, Picea abies		atranorin (tr), perlatolic (maj), imbricaric (min), anziaic (tr)	1998	Nimis	?	Gheza
23	Cetrelia cetrarioides	Cetrelia cetrarioides	Herbarium	TSB	TSB-1758		Friuli Venezia Giulia	UD		Lago di Sauris	Sauris	46.4571	12.7221	Derivated from Google Earth	970	Bark	Salix, Abies, Fagus		atranorin, perlatolic (mag), imbricaric (min), anziaic (tr)	1981	De Faveri, Nimis	?	Gheza
35	Cetrelia cetrarioides	Cetrelia cetrarioides	Herbarium	TSB	TSB-4862		Friuli Venezia Giulia	UD		Ampezzo Carnico, presso il campo sportivo	Ampezzo Carnico	46.4178	12.7823	Derivated from Google Earth	650	Bark	Ulmus sp.		atranorin, perlatolic (mag), anziaic (tr)	1984	Geatti	?	Gheza
55	Cetrelia cetrarioides	Cetrelia cetrarioides	Herbarium	TSB	TSB-2037		Friuli Venezia Giulia	PN		Bosco del Cansiglio	Prealpi Carniche Cansiglio	46.0552	12.4197	Derivated from Google Earth	1100	Bark	Fagus sylvatica		atranorin, perlatolic (mag), imbricaric (min), anziaic (tr) (Gheza)	1981	De Faveri, Nimis	?	Gheza
56	Cetrelia cetrarioides	Cetrelia cetrarioides	Herbarium	TSB	TSB-6383		Friuli Venezia Giulia	PN		Parco Naturale Prescudin	Prescudin	46.1944	12.4707	Derivated from Google Earth	750	Bark	Fagus sylvatica		atranorin (tr), perlatolic (mag), imbricaric (min), anziaic (tr) (Gheza)	1985	Loi	?	Gheza
15	Cetrelia cetrarioides	Cetrelia olivetorum	Herbarium and Literature	TSB; Tretiach & Molaro 2007	TSB-36085		Friuli Venezia Giulia	UD		Monte Musi, sentiero Fontanone Barman	Monte Musi	46.3438	13.2903	Derivated from Google Earth (guess)	990	Bark	Picea abies	Planted spruce stand	atranorin (tr), perlatolic (maj)	2002	Tretiach, Molaro	?	Gheza
25	Cetrelia cetrarioides	Cetrelia olivetorum	Herbarium	Hb Nascimbene	JN-5141		Friuli Venezia Giulia	UD		Lago di Sauris	Sauris	46.4432	12.7238	GPS	1000	Bark	Fagus sylvatica			2003	Caniglia	Caniglia	Obermayer
37	Cetrelia cetrarioides		Herbarium	Hb Nascimbene	JN8070		Friuli Venezia Giulia	UD		Cima Sappada	Cima Sappada	46.5657	12.7354	GPS	1150	Bark	Abies alba	Silver fir stand	atranorin (tr.), perlatolic acid (maj.), anziaic acid (tr.), unknown in 2 in B UV-white	2022	Nascimbene	Gheza
39	Cetrelia cetrarioides		Herbarium	Hb Nascimbene	JN8072		Friuli Venezia Giulia	UD		Cima Sappada	Cima Sappada	46.5663	12.7356	GPS	1125	Bark	Abies alba	Silver fir stand	atranorin (tr.), perlatolic acid (maj.), anziaic acid (tr.)	2022	Nascimbene	Gheza
40	Cetrelia cetrarioides		Herbarium	Hb Nascimbene	JN8073		Friuli Venezia Giulia	UD		Cima Sappada	Cima Sappada	46.5659	12.736	GPS	1130	Bark	Abies alba	Silver fir stand	atranorin (tr.), perlatolic acid (maj.), anziaic acid (tr.)	2022	Nascimbene	Gheza
43	Cetrelia cetrarioides		Herbarium	Hb Nascimbene	JN8076		Friuli Venezia Giulia	UD		Presso Cima Sappada	Cima Sappada	46.5658	12.7356	GPS	1140	Bark	Abies alba	Silver fir stand	atranorin (tr.), perlatolic acid (maj.), anziaic acid (tr.), 2 unknown in 1 and 2 in B orange	2022	Nascimbene	Gheza
44	Cetrelia cetrarioides		Herbarium	Hb Nascimbene	JN8077		Friuli Venezia Giulia	UD		Presso Cima Sappada	Cima Sappada	46.5662	12.7354	GPS	1135	Bark	Abies alba	Silver fir stand	atranorin, perlatolic acid (maj.), anziaic acid (tr.)	2022	Nascimbene	Gheza
46	Cetrelia cetrarioides		Herbarium	Hb Nascimbene	JN8079		Friuli Venezia Giulia	UD		Sappada	Cima Sappada	46.5654	12.6999	GPS	1240	Bark	Abies alba	Silver fir stand	atranorin (tr.), perlatolic acid (maj.), imbricaric acid (min.), anziaic acid, unknown in 2 in B UV-white	2022	Nascimbene	Gheza
53	Cetrelia cetrarioides		Herbarium	Hb Nascimbene	JN8086		Friuli Venezia Giulia	UD		Val Fleons	Val Fleons	46.614	12.7787	GPS	1090	Bark	Abies alba	Silver fir stand	atranorin (tr.), perlatolic acid (maj.), imbricaric acid (min.), anziaic acid (tr.)	2022	Nascimbene	Gheza
137	Cetrelia cetrarioides		Herbarium and Literature	Hb Gheza, Ravera et al. 2021c			Lombardia	BS	Bienno	Put de Berto	Val Grigna	45.8919	10.3231	Derivated from Google Earth	1350	Bark	Abies alba, Picea abies	Very moist coniferous stand	perlatolic acid (maj.), imbricaric acid (min.), anziaic acid (tr.)	2019	Gheza	Gheza		Hb Gheza, Ravera et al. 2021c
143	Cetrelia cetrarioides	Cetrelia olivetorum	Herbarium	TSB	TSB-21676		Lombardia	BG	Azzone	Riserva del Giovetto di Paline, segheria	Giovetto	45.9579	10.1225	Derivated from Google Earth		Bark	Conifer		atranorin, perlatolic (maj.), anziaic acid (tr.)	1992	Rinaldi	Tretiach	Gheza
145	Cetrelia cetrarioides	Cetrelia cetrarioides	Herbarium and Literature	Hb Gheza, GZU, Gheza 2019	GZU-inv-17-2020		Lombardia	BG	Schilpario	Pista degli Abeti presso il Ristorante Il Capriolo	Val di Scalve-Pista degli Abeti	46.0155	10.1928	Derivated from Google Earth	1210	Bark	Abies alba, Picea abies	Moist coniferous-beech stand	atranorin, perlatolic acid (maj.), imbricaric acid (tr.), unknown UV-white spot in A and C just below perlatolic acid, in B just below evernic acid	2018-2022	Gheza	Gheza	Obermayer, Mayrhofer	Hb Gheza, GZU, Gheza 2019
147	Cetrelia cetrarioides	Cetrelia cetrarioides	Herbarium and Literature	Hb Gheza, Gheza 2019			Lombardia	BG	Schilpario	Pista degli Abeti	Val di Scalve-Pista degli Abeti	46.0099	10.1791	Derivated from Google Earth	1165	Bark	Abies alba, Picea abies	Moist coniferous-beech stand		2018-2022	Gheza	Gheza		Hb Gheza, Gheza 2019
169	Cetrelia cetrarioides		Herbarium and Literature	Hb Gheza, Ravera et al. 2021c			Lombardia	SO	Valmasino	Bagni di Masino, poco oltre i Bagni verso Omio e Giannetti	Valmasino-Bagni di Masino	46.2453	9.59613	Derivated from Google Earth	1187	Bark	Abies alba	Very moist coniferous stand	atranorin, perlatolic acid (maj.), imbricaric acid (min.), anziaic acid (tr.), unknown	2019	Gheza	Gheza		Hb Gheza, Ravera et al. 2021c
170	Cetrelia cetrarioides		Herbarium and Literature	Hb Gheza, Ravera et al. 2021c			Lombardia	SO	Valmasino	Bagni di Masino, presso il parcheggio prima dei Bagni	Valmasino-Bagni di Masino	46.2452	9.59577	Derivated from Google Earth	1184	Bark	Salix sp.	Very moist coniferous stand	atranorin, perlatolic acid (maj.), imbricaric acid (min.), anziaic acid (tr.)	2019	Gheza	Gheza		Hb Gheza, Ravera et al. 2021c
359	Cetrelia cetrarioides		Herbarium	Hb Gheza			Lombardia	BG	Vilminore di Scalve	Campo da calcetto di Teveno	Val di Scalve-Vilminore	45.9931	10.0538	Derivated from Google Earth	1153	Bark	Acer pseudoplatanus	Moist mixed stand	non fatta	2023	Gheza	Gheza
360	Cetrelia cetrarioides		Field observation	Gheza			Lombardia	BG	Vilminore di Scalve	Campo da calcetto di Teveno	Val di Scalve-Vilminore	45.9931	10.0538	Derivated from Google Earth	1153	Bark	Alnus incana	Moist mixed stand	non fatta	2023	Gheza	Gheza
366	Cetrelia cetrarioides		Herbarium	Hb Gheza			Lombardia	BG	Schilpario	Il Capriolo	Val di Scalve-Pista degli Abeti	46.0161	10.1928	Derivated from Google Earth	1191	Bark	Conifer	Moist coniferous-beech stand	perlatolic acid (maj.), anziaic acid (tr.), atranorin (tr.)	2023	Gheza	Gheza
139	Cetrelia cetrarioides		Herbarium	Hb Gheza			Lombardia	BG	Azzone	Roccolo del Giovetto	Giovetto	45.9578	10.1233	GPS	1330	Bark	Abies alba	Moist coniferous stand	atranorin, perlatolic acid (maj.), unknown in 5 in B	2022	Gheza	Gheza
140	Cetrelia cetrarioides		Herbarium	Hb Gheza			Lombardia	BG	Azzone	Roccolo del Giovetto	Giovetto	45.9578	10.1233	GPS	1330	Bark	Abies alba	Moist coniferous stand	atranorin (tr.), perlatolic acid (maj.), anziaic acid (tr.)	2022	Gheza	Gheza
141	Cetrelia cetrarioides	Cetrelia cetrarioides	Herbarium and Literature	Hb Gheza, Gheza 2019			Lombardia	BG	Azzone	Passo del Giovetto, Riserva del Giovetto di Paline	Giovetto	45.9579	10.1225	GPS	1316	Bark	Abies alba, Picea abies	Moist coniferous-beech stand		2019	Gheza	Gheza		Hb Gheza, Gheza 2019
370	Cetrelia cetrarioides	Cetrelia cetrarioides	Herbarium	Hb Gheza			Lombardia	BG	Schilpario	Sopra Serta	Serta	46.0025	10.1528	GPS	1210	Bark	Abies alba	Moist coniferous-beech stand	perlatolic acid, anziaic acid	2024	Gheza	Gheza
142	Cetrelia cetrarioides		Herbarium	Hb Gheza			Lombardia	BG	Azzone	Boschi del Giovetto di Paline tra Azzone e il Passo	Giovetto	45.9647	10.1211	GPS (iPhone)	1190	Bark	Abies alba, Picea abies	Very moist coniferous stand		2022	Gheza	Gheza
152	Cetrelia cetrarioides		Herbarium	Hb Gheza			Lombardia	BG	Schilpario	Pista degli Abeti	Val di Scalve-Pista degli Abeti	46.0142	10.1908	GPS (iPhone)	1200	Bark	Abies alba	Moist coniferous-beech stand	(atr) per+ (anz)	2022	Gheza	Gheza
153	Cetrelia cetrarioides		Herbarium	Hb Gheza			Lombardia	BG	Schilpario	Pista degli Abeti	Val di Scalve-Pista degli Abeti	46.0144	10.1914	GPS (iPhone)	1200	Bark	Abies alba	Moist coniferous-beech stand	atr per+ (anz) [unknown UV-white in 2-3 in B]	2022	Gheza	Gheza
154	Cetrelia cetrarioides		Herbarium	Hb Gheza			Lombardia	BG	Schilpario	Pista degli Abeti	Val di Scalve-Pista degli Abeti	46.015	10.1919	GPS (iPhone)	1200	Bark	Picea abies	Moist coniferous-beech stand	(atr) per+ (anz)	2022	Gheza	Gheza
155	Cetrelia cetrarioides		Herbarium	Hb Gheza			Lombardia	BG	Schilpario	Pista degli Abeti	Val di Scalve-Pista degli Abeti	46.0158	10.1933	GPS (iPhone)	1200	Bark	Abies alba	Moist coniferous-beech stand	(atr) per+ (anz) [unknown in 2 in B e C]	2022	Gheza	Gheza
156	Cetrelia cetrarioides		Herbarium	Hb Gheza			Lombardia	BG	Schilpario	Pista degli Abeti	Val di Scalve-Pista degli Abeti	46.015	10.1939	GPS (iPhone)	1210	Bark	Abies alba	Moist coniferous-beech stand	(atr) per+ (anz) [unknown in 2 in B e C]	2022	Gheza	Gheza
157	Cetrelia cetrarioides		Herbarium	Hb Gheza			Lombardia	BG	Schilpario	Pista degli Abeti	Val di Scalve-Pista degli Abeti	46.0117	10.1833	GPS (iPhone)	1170	Bark	Abies alba	Moist coniferous-beech stand	(atr) per+ (anz)	2022	Gheza	Gheza
158	Cetrelia cetrarioides		Herbarium	Hb Gheza			Lombardia	BG	Schilpario	Pista degli Abeti	Val di Scalve-Pista degli Abeti	46.0117	10.1833	GPS (iPhone)	1170	Bark	Conifer	Moist coniferous-beech stand	atr per+ imb- (anz)	2022	Gheza	Gheza
159	Cetrelia cetrarioides		Herbarium	Hb Gheza			Lombardia	BG	Schilpario	Pista degli Abeti	Val di Scalve-Pista degli Abeti	46.0117	10.1833	GPS (iPhone)	1170	Bark	Abies alba	Moist coniferous-beech stand	(atr) per+ imb- (anz)	2022	Gheza	Gheza
161	Cetrelia cetrarioides		Herbarium	Hb Gheza			Lombardia	BG	Schilpario	Pista degli Abeti	Val di Scalve-Pista degli Abeti	46.0114	10.183	GPS (iPhone)	1170	Bark	Abies alba	Moist coniferous-beech stand	(atr) per+ (anz)	2022	Gheza	Gheza
162	Cetrelia cetrarioides		Herbarium	Hb Gheza			Lombardia	BG	Schilpario	Pista degli Abeti	Val di Scalve-Pista degli Abeti	46.0106	10.168	GPS (iPhone)	1190	Bark	Picea abies	Moist coniferous-beech stand	atr per+ imb- (anz)	2022	Gheza	Gheza
163	Cetrelia cetrarioides		Herbarium	Hb Gheza			Lombardia	BG	Schilpario	Pista degli Abeti	Val di Scalve-Pista degli Abeti	46.0103	10.1789	GPS (iPhone)	1160	Bark	Alnus incana	Moist coniferous-beech stand	atr per+ imb- (anz)	2022	Gheza	Gheza
258	Cetrelia cetrarioides		Herbarium	Hb Gheza			Lombardia	BG	Schilpario	Pista degli Abeti	Val di Scalve-Pista degli Abeti	46.0119	10.1767	GPS (iPhone)	1160	Bark			atranorin (tr.), perlatolic acid (maj.), imbricaric acid (min.), anziaic acid, unknown compound in 5 in B UV-white	2022	Gheza	Gheza
259	Cetrelia cetrarioides		Herbarium	Hb Gheza			Lombardia	BG	Schilpario	Il Capriolo	Val di Scalve-Pista degli Abeti	46.0158	10.1927	GPS (iPhone)	1195	Bark			atranorin (tr.), perlatolic acid (maj.), imbricaric acid (min.), anziaic acid, unknown compound in 5 in B UV-white	2018	Gheza	Gheza
342	Cetrelia cetrarioides		Herbarium	Hb Gheza			Lombardia	BG	Vilminore di Scalve	Baita Lucia	Val di Scalve-Vilminore	45.9861	10.073	GPS (iPhone)	1130	Bark	Larix decidua	Spruce stand	non fatta	2023	Gheza	Gheza
172	Cetrelia cetrarioides	Cetrelia olivetorum (Nyl.) Culb. & C. Culb.	Herbarium	LD	LD-1064112		Piemonte	VC	Riva Valdobbia	Riva Valdobbia	Riva Valdobbia	45.8319	7.95778	?		?			perlatolic ac. (maj.), imbricaric acid (min.), atranorin	1879	Carestia	?	Randlane
361	Cetrelia cetrarioides		Herbarium	Hb Gheza			Piemonte	VB	Vanzone con San Carlo	Tra Ponte Pertuso e Torre di Battiggio	Valle Anzasca	45.9769	8.11472	GPS (iPhone)	620	Bark	Alnus incana	Moist broadleaved stand	perlatolic acid (maj.), anziaic acid (tr.), atranorin (tr.)	2024	Gheza	Gheza
362	Cetrelia cetrarioides		Herbarium	Hb Gheza			Piemonte	VB	Vanzone con San Carlo	Tra Ponte Pertuso e Torre di Battiggio	Valle Anzasca	45.9769	8.11472	GPS (iPhone)	620	Bark	Alnus incana	Moist broadleaved stand	perlatolic acid (maj.), anziaic acid (tr.), atranorin (tr.)	2024	Gheza	Gheza
363	Cetrelia cetrarioides		Herbarium	Hb Gheza			Piemonte	VB	Vanzone con San Carlo	Tra Ponte Pertuso e Torre di Battiggio	Valle Anzasca	45.9781	8.11626	GPS (iPhone)	610	Bark	Broadleaved tree	Moist broadleaved stand	perlatolic acid (maj.), anziaic acid (tr.), atranorin (tr.)	2024	Gheza	Gheza
364	Cetrelia cetrarioides		Herbarium	Hb Gheza			Piemonte	VB	Vanzone con San Carlo	Tra Ponte Pertuso e Torre di Battiggio	Valle Anzasca	45.9781	8.11626	GPS (iPhone)	610	Bark	Alnus incana	Moist broadleaved stand	perlatolic acid (maj.), anziaic acid, atranorin	2024	Gheza	Gheza
135	Cetrelia cetrarioides	Cetrelia cetrarioides	Herbarium and Literature	LI; Obermayer & Mayrhofer 2007	LI-Tuerk-1193		Trentino Alto Adige	BZ		Val Martello	Val Martello	46.4965	10.6995	?		Rock	Gneiss				Tuerk	?	Obermayer, Mayrhofer	Obermayer & Mayrhofer 2007
226	Cetrelia cetrarioides		Herbarium	Hb Nascimbene	JN8169		Trentino Alto Adige	TN	Tuenno	Lago di Tovel	Tovel	46.2656	10.9536	?		Bark			atranorin, perlatolic acid, anziaic acid	2022	Pistocchi	Gheza
228	Cetrelia cetrarioides		Herbarium	Hb Nascimbene	JN8171		Trentino Alto Adige	TN	Tuenno	Lago di Tovel	Tovel	46.2656	10.9536	?		Bark			perlatolic acid, anziaic acid	2022	Pistocchi	Gheza
229	Cetrelia cetrarioides		Herbarium	Hb Nascimbene	JN8172		Trentino Alto Adige	TN	Tuenno	Lago di Tovel	Tovel	46.2605	10.9553	?		Bark			atranorin, perlatolic acid, anziaic acid	2022	Pistocchi	Gheza
235	Cetrelia cetrarioides		Herbarium	Hb Nascimbene	JN8178		Trentino Alto Adige	TN	Tuenno	Lago di Tovel	Tovel	46.2597	10.9508	?		Bark			atranorin (tr.), perlatolic acid, anziaic acid (tr.)	2022	Pistocchi	Gheza
371	Cetrelia cetrarioides	Cetrelia cetrarioides	Herbarium	Hb Pistocchi			Trentino Alto Adige	TN	Stenico	Area Natura Rio Bianco	Stenico	46.0567	10.8483	?	730	Bark	Conifer		perlatolic acid, anziaic acid	2024	Pistocchi	Gheza
372	Cetrelia cetrarioides	Cetrelia cetrarioides	Herbarium	Hb Pistocchi			Trentino Alto Adige	TN		Val Borzago sopra Pian della Sega	Val Borzago	46.1048	10.6582	?	1320	Bark	Picea abies	Moist mixed stand	perlatolic acid, anziaic acid	2024	Pistocchi	Gheza
104	Cetrelia cetrarioides	Cetrelia olivetorum	Herbarium	Hb Nascimbene	JN-2225		Trentino Alto Adige	TN		Villa Welsperg	Villa Welsperg	46.1994	11.8685	Derivated	1000	Bark	Acer sp.		atranorin, perlatolic acid complex, 4-0-methylolivetoric (min.) or glomelliferic acid	2009	Nascimbene	Nascimbene	Obermayer
94	Cetrelia cetrarioides		Herbarium	Hb Nascimbene	JN-3696		Trentino Alto Adige	BZ		Val di Funes, Plot 62, albero 8, pecceta matura	Val di Funes	46.6359	11.6346	GPS	950	Bark	Picea abies		…	2012	Nascimbene	Nascimbene	Obermayer
106	Cetrelia cetrarioides		Herbarium	Hb Nascimbene	JN8045		Trentino Alto Adige	TN		Val Zanca	Val Zanca	46.2307	11.702	GPS		Bark	Abies alba	Silver fir-beech stand	atranorin, perlatolic acid (maj.), anziaic acid (tr.)	2022	Salvadori	Gheza
107	Cetrelia cetrarioides		Herbarium	Hb Nascimbene	JN8046		Trentino Alto Adige	TN		Val Zanca, nei pressi del bivio per Malga ?Miesnosia?	Val Zanca	46.2309	11.7022	GPS		Bark	Abies alba	Silver fir-beech stand	atranorin, perlatolic acid (maj.), imbricaric acid (min.), anziaic acid	2022	Salvadori	Gheza
108	Cetrelia cetrarioides		Herbarium	Hb Nascimbene	JN8047		Trentino Alto Adige	TN		Val Zanca, nei pressi del bivio per Malga ?Miesnosia?	Val Zanca	46.2319	11.7026	GPS		Bark	Abies alba	Silver fir-beech stand	perlatolic acid (maj.), anziaic acid (tr.), unknown in 2 in B UV-white	2022	Salvadori	Gheza
113	Cetrelia cetrarioides		Herbarium	Hb Nascimbene	JN8052		Trentino Alto Adige	TN		Val Canali, Acque Negre	Val Canali	46.2124	11.8777	GPS		Bark	Abies alba	Silver fir-beech stand	atranorin (tr.), perlatolic acid (maj.), anziaic acid (tr.)	2022	Salvadori	Gheza
114	Cetrelia cetrarioides		Herbarium	Hb Nascimbene	JN8053		Trentino Alto Adige	TN		Val Canali, Acque Negre	Val Canali	46.213	11.8779	GPS		Bark	Abies alba	Silver fir-beech stand	atranorin (tr.), perlatolic acid (maj.), anziaic acid (tr.)	2022	Salvadori	Gheza
115	Cetrelia cetrarioides		Herbarium	Hb Nascimbene	JN8054		Trentino Alto Adige	TN		Val Canali, Acque Negre	Val Canali	46.213	11.8779	GPS		Bark	Abies alba	Silver fir-beech stand	atranorin (tr.), perlatolic acid (maj.), anziaic acid (tr.)	2022	Salvadori	Gheza
120	Cetrelia cetrarioides		Herbarium	Hb Nascimbene	JN8059		Trentino Alto Adige	TN		Val Canali, Acque Negre	Val Canali	46.2123	11.8771	GPS		Bark	Abies alba	Silver fir-beech stand	atranorin, perlatolic acid (maj.), anziaic acid	2022	Salvadori	Gheza
128	Cetrelia cetrarioides		Herbarium	Hb Nascimbene	JN8067		Trentino Alto Adige	TN		Val Canali, Acque Negre	Val Canali	46.2148	11.8786	GPS		Bark	Abies alba	Silver fir-beech stand	atranorin, perlatolic acid (maj.), anziaic acid (tr.)	2022	Salvadori	Gheza
131	Cetrelia cetrarioides		Herbarium	Hb Nascimbene	JN8042		Trentino Alto Adige	TN	Tuenno	Sentiero "delle Glare" verso il Lago di Tovel	Tovel	46.2674	10.9532	GPS	1167	Bark	Conifer		perlatolic acid (maj.), anziaic acid (tr.)	2022	Pistocchi	Gheza
134	Cetrelia cetrarioides	Cetrelia cetrarioides	Herbarium	Hb Nascimbene	JN-352		Trentino Alto Adige	TN		Presso Cogolo	Cogolo	46.3565	10.6854	GPS	1190	Bryophytes on rock			atranorin (maj.), perlatolic acid syndrome	2005	Nascimbene	Nascimbene	Obermayer
344	Cetrelia cetrarioides		Herbarium	Hb Nascimbene	JN8303		Trentino Alto Adige	TN		Val San Valentino, Pian del Forno, Parco Naturale Adamello-Brenta	Val San Valentino	46.083	10.6427	GPS	1341	Bark	Acer pseudoplatanus	Spruce stand	perlatolic acid, atranorin	2023	Nascimbene, Vallese, Pistocchi	Gheza
348	Cetrelia cetrarioides		Herbarium	Hb Nascimbene	JN8305		Trentino Alto Adige	TN		Val San Valentino, Pian del Forno, Parco Naturale Adamello-Brenta	Val San Valentino	46.083	10.6427	GPS	1341	Bark	Picea abies	Spruce stand	perlatolic acid (maj.), imbricaric acid (min.), atranorin (tr.)	2023	Nascimbene, Vallese, Pistocchi	Gheza
369	Cetrelia cetrarioides		Herbarium	Hb Nascimbene			Trentino Alto Adige	TN		Val Nambrone	Val Nambrone	46.2039	10.7526	GPS	1330	Bark	Abies alba		perlatolic acid, anziaic acid	2023	Nascimbene	Gheza
374	Cetrelia cetrarioides	Cetrelia cetrarioides	Herbarium	Hb Nascimbene			Trentino Alto Adige	TN		Val di Cembra	Val di Cembra	46.217	11.2764	GPS	1000	Bark	Larix decidua	Mixed stand	atranorin, perlatolic (maj), anziaic (tr)	2024	Betti	Gheza
246	Cetrelia cetrarioides		Herbarium	Hb Gheza			Trentino Alto Adige	TN	Tre Ville	Val Brenta	Val Brenta	46.1922	10.8472	GPS (iPhone)		Bark			atranorin (tr.), perlatolic acid, anziaic acid	2022	Gheza, Pistocchi	Gheza
247	Cetrelia cetrarioides		Herbarium	Hb Gheza			Trentino Alto Adige	TN	Tre Ville	Val Brenta	Val Brenta	46.1967	10.8417	GPS (iPhone)		Bark			atranorin (tr.), perlatolic acid, anziaic acid	2022	Gheza, Pistocchi	Gheza
256	Cetrelia cetrarioides		Herbarium	Hb Gheza			Trentino Alto Adige	TN	Tre Ville	Val Brenta	Val Brenta	46.1997	10.8336	GPS (iPhone)		Bark			atranorin, perlatolic acid, anziaic acid	2022	Gheza, Pistocchi	Gheza
350	Cetrelia cetrarioides		Herbarium	Hb Nascimbene	JN8561		Trentino Alto Adige	TN	Pinzolo	Malga Genova	Val Rendena	46.1746	10.6494	GPS (iPhone)	1120	Bark	Picea abies	Edge of a coniferous stand	perlatolic acid, atranorin	2023	Gheza, Pistocchi, Francesconi	Gheza
57	Cetrelia cetrarioides	Cetrelia cetrarioides	Herbarium and Literature	GZU; Obermayer & Mayrhofer 2007	GZU-Hafellner-32637		Veneto	BL		Tra Sauris di Sopra e Casera Razzo	Sauris	46.4613	12.6479	?		Bark	Salix caprea		atranorin (maj), perlatolic (maj) (Obermayer)	1993	Hafellner	Obermayer	Obermayer, Mayrhofer	Obermayer & Mayrhofer 2007
77	Cetrelia cetrarioides	Cetrelia olivetorum	Herbarium	Hb Nascimbene	JN-357		Veneto	BL		Cansiglio, Due Ponti	Cansiglio	46.1354	11.8454	?	1100	Bark	Salix sp.		atranorin, perlatolic acid complex, 4-0-methylolivetoric acid (min.) or glomelliferic acid	2002	Nascimbene	Nascimbene	Obermayer
70	Cetrelia cetrarioides	Cetrelia olivetorum	Herbarium	Hb Nascimbene	JN-355		Veneto	BL		Soladen	Soladen	46.1354	11.8454	Derivated from Google Earth (guess)	940	Bark	Acer sp.	Beech stand	atranorin, perlatolic acid complex, 4-0-methylolivetoric acid (min.) or glomelliferic acid	1995	Nascimbene	Nascimbene	Obermayer
82	Cetrelia cetrarioides	Cetrelia olivetorum	Herbarium	Hb Nascimbene	JN-353		Veneto	BL		Val Noana	Val Noana	46.1354	11.8454	Derivated from Google Earth (guess)	1180	Bark	Fagus sylvatica		atranorin (maj.), perlatolic acid syndrome	1993	Nascimbene	Nascimbene	Obermayer
58	Cetrelia cetrarioides	Cetrelia cetrarioides	Herbarium	Hb Nascimbene	JN-2840		Veneto	BL		Val Visdende, Costa d'Antola	Val Visdende	46.6214	12.65	GPS	1318	Bark	Picea abies	Spruce stand	atranorin, perlatolic acid complex, 4-0-methylolivetoric acid (min.) or glomelliferic acid	2012	Nascimbene	Nascimbene	Obermayer
60	Cetrelia cetrarioides		Herbarium	Hb Nascimbene	JN8088		Veneto	BL		Val Visdende	Val Visdende	46.6212	12.6525	GPS	1320	Bark	Picea abies	Spruce stand	atranorin, perlatolic acid (maj.), imbricaric acid (min.), anziaic acid (tr.)	2022	Nascimbene	Gheza
61	Cetrelia cetrarioides		Herbarium	Hb Nascimbene	JN8089		Veneto	BL		Val Visdende	Val Visdende	46.6207	12.6508	GPS	1230	Bark	Picea abies	Spruce stand	atranorin, perlatolic acid (maj.), imbricaric acid (min.), anziaic acid (tr.)	2022	Nascimbene	Gheza
62	Cetrelia cetrarioides		Herbarium	Hb Nascimbene	JN8090		Veneto	BL		Val Visdende	Val Visdende	46.6208	12.6544	GPS	1230	Bark	Picea abies	Spruce stand	atranorin, perlatolic acid (maj.), imbricaric acid (min.), anziaic acid (tr.)	2022	Nascimbene	Gheza
63	Cetrelia cetrarioides		Herbarium	Hb Nascimbene	JN8091		Veneto	BL		Val Visdende	Val Visdende	46.6212	12.6531	GPS	1300	Bark	Picea abies	Spruce stand	atranorin, perlatolic acid (maj.), imbricaric acid (min.), anziaic acid (tr.)	2022	Nascimbene	Gheza
64	Cetrelia cetrarioides		Herbarium	Hb Nascimbene	JN8092		Veneto	BL		Val Visdende	Val Visdende	46.621	12.652	GPS	1320	Bark	Conifer	Spruce stand	atranorin, perlatolic acid (maj.), anziaic acid (tr.)	2022	Nascimbene	Gheza
65	Cetrelia cetrarioides		Herbarium	Hb Nascimbene	JN8093		Veneto	BL		Val Visdende	Val Visdende	46.6122	12.6515	GPS	1320	Bark	Picea abies	Spruce stand	atranorin, perlatolic acid (maj.), anziaic acid (tr.)	2022	Nascimbene	Gheza
66	Cetrelia cetrarioides		Herbarium	Hb Nascimbene	JN8094		Veneto	BL		Val Visdende	Val Visdende	46.6213	12.653	GPS	1320	Bark	Picea abies	Spruce stand	atranorin (tr.), perlatolic acid (maj.), imbricaric acid (min.), anziaic acid (tr.)	2022	Nascimbene	Gheza
67	Cetrelia cetrarioides		Herbarium	Hb Nascimbene	JN8095		Veneto	BL		Val Visdende	Val Visdende	46.6306	12.6507	GPS	1320	Bark	Picea abies	Spruce stand	atranorin, perlatolic acid (maj.), anziaic acid (tr.)	2022	Nascimbene	Gheza
88	Cetrelia cetrarioides		Herbarium	Hb Nascimbene	JN-7915		Veneto	BL		Monte Avena	Monte Avena	46.0413	11.8204	GPS		Bark	Abies alba		atranorin (tr.), perlatolic acid (maj.), imbricaric acid (min.), anziaic acid (tr.)	2022	Nascimbene	Gheza
90	Cetrelia cetrarioides	Cetrelia cetrarioides	Herbarium	Hb Nascimbene	JN-2978		Veneto	BL		Valle della Senaiga, vicino al torrente nei pressi di Chioè	Valle della Senaiga	46.0429	11.711	GPS	460	Bark	Corylus avellana		atranorin, perlatolic acid complex, 4-0-methylolivetoric acid (min.) or glomelliferic acid	2013	Nascimbene	Nascimbene	Obermayer
284	Cetrelia cetrarioides		Herbarium	Hb Nascimbene	JN8107		Veneto	BL	Longarone	Cajada 1	Cajada	46.234	12.236	GPS	1230	Bark	Picea abies	Silver fir-beech stand	perlatolic acid, anziaic acid (tr.), atranorin	2022	Nascimbene	Gheza
285	Cetrelia cetrarioides		Herbarium	Hb Nascimbene	JN8108		Veneto	BL	Longarone	Cajada 1	Cajada	46.2337	12.2365	GPS	1230	Bark	Picea abies	Silver fir-beech stand	perlatolic acid, anziaic acid (tr.), atranorin	2022	Nascimbene	Gheza
298	Cetrelia cetrarioides		Herbarium	Hb Nascimbene	JN8121		Veneto	BL	Longarone	Cajada 3	Cajada	46.2407	12.249	GPS	1140	Bark	Acer pseudoplatanus	Silver fir-beech stand	perlatolic acid, anziaic acid (tr.)	2022	Nascimbene	Gheza
302	Cetrelia cetrarioides		Herbarium	Hb Nascimbene	JN8126		Veneto	BL		Cansiglio - Due Ponti	Cansiglio	46.1102	12.4186	GPS	916	Bark	Picea abies	Beech stand	perlatolic acid, anziaic acid (tr.), atranorin (tr.)	2022	Nascimbene	Gheza
312	Cetrelia cetrarioides		Herbarium	Hb Nascimbene	JN8136		Veneto	BL		Cansiglio - Pian Osteria	Cansiglio	46.0928	12.4101	GPS	1010	Bark	Fagus sylvatica	Beech stand	perlatolic acid, anziaic acid (tr.), atranorin	2022	Nascimbene	Gheza
315	Cetrelia cetrarioides		Herbarium	Hb Nascimbene	JN8139		Veneto	BL		Cansiglio - Crosetta	Cansiglio	46.0393	12.3963	GPS	1100	Bark	Fagus sylvatica	Beech stand		2022	Nascimbene	Gheza
329	Cetrelia cetrarioides		Herbarium	Hb Nascimbene	JN8153		Veneto	BL		Cansiglio - Pian Canaje	Cansiglio	46.1088	12.4434	GPS	1060	Bark	Fagus sylvatica	Silver fir-beech stand	perlatolic acid, anziaic acid (tr.), atranorin (tr.)	2022	Nascimbene	Gheza
331	Cetrelia cetrarioides		Herbarium	Hb Nascimbene	JN8155		Veneto	BL		Cansiglio - Pian Canaje	Cansiglio	46.1102	12.4404	GPS	1040	Bark	Picea abies	Silver fir-beech stand	perlatolic acid, anziaic acid (tr.), atranorin	2022	Nascimbene	Gheza
336	Cetrelia cetrarioides		Herbarium	Hb Nascimbene	JN8160		Veneto	BL		Cansiglio - Pian Canaje	Cansiglio	46.1085	12.4395	GPS	1040	Bark	Fagus sylvatica	Silver fir-beech stand	perlatolic acid, anziaic acid (tr.), atranorin	2022	Nascimbene	Gheza
368	Cetrelia cetrarioides		Herbarium	Hb Nascimbene	JN8667		Veneto	BL		Monte Avena - Troi de la Zecona	Monte Avena	46.047	11.8338	GPS	1070	Bark	Abies alba		perlatolic acid, anziaic acid	2024	Nascimbene	Gheza
68a	Cetrelia cetrarioides		Herbarium	Hb Nascimbene	JN5476		Veneto	BL		Soladen	Soladen	46.0625	11.844	GPS	870	Bark	Fraxinus excelsior	Beech stand	atranorin, perlatolic acid syndrome	2018	Nascimbene	Nascimbene	Obermayer
222	Cetrelia cetrarioides		Herbarium	FI						Alpi T. Bres	Bres			?		?			atranorin, perlatolic acid (maj.), imbricaric acid (min.), anziaic acid		?	?	Gheza
24	Cetrelia chicitae	Cetrelia olivetorum	Herbarium and Literature	Hb Nascimbene; Nascimbene et al. 2021	JN-5141		Friuli Venezia Giulia	UD		Lago di Sauris	Sauris	46.4422	12.7238	GPS	1000	Bark	Fagus sylvatica			2003	Caniglia	Caniglia	Obermayer	Hb Nascimbene, Nascimbene et al. 2021
49	Cetrelia chicitae		Herbarium	Hb Nascimbene	JN8082		Friuli Venezia Giulia	UD		Val Fleons	Val Fleons	46.6169	12.7804	GPS	1160	Bark	Abies alba	Silver fir stand	a-collatolic acid, alectoronic acid, physodic acid	2022	Nascimbene	Gheza
50	Cetrelia chicitae		Herbarium	Hb Nascimbene	JN8083		Friuli Venezia Giulia	UD		Val Fleons	Val Fleons	46.6171	12.7803	GPS	1160	Bark	Abies alba	Silver fir stand	a-collatolic acid, alectoronic acid, physodic acid	2022	Nascimbene	Gheza
52	Cetrelia chicitae		Herbarium	Hb Nascimbene	JN8085		Friuli Venezia Giulia	UD		Val Fleons	Val Fleons	46.6172	12.7803	GPS	1150	Bark	Abies alba	Silver fir stand	a-collatolic acid, alectoronic acid, physodic acid	2022	Nascimbene	Gheza
146	Cetrelia chicitae		Herbarium	Hb Gheza			Lombardia	BG	Schilpario	Pista degli Abeti presso il Ristorante Il Capriolo	Val di Scalve-Pista degli Abeti	46.0155	10.1928	Derivated from Google Earth	1195	Bark	Conifer	Moist coniferous-beech stand	alectoronic acid (maj.), a-collatolic acid (maj.), atranorin (tr.), physodic acid (min.), 4-0-methylphysodic acid (min.)	2019	Gheza	Gheza
353	Cetrelia chicitae		Herbarium	Hb Gheza			Lombardia	BG	Schilpario	Il Capriolo	Val di Scalve-Pista degli Abeti	46.0161	10.1928	Derivated from Google Earth	1191	Bark	Conifer	Moist coniferous-beech stand	alectoronic acid, a-collatolic acid, physodalic acid	2023	Gheza	Gheza
354	Cetrelia chicitae		Herbarium	Hb Gheza			Lombardia	BG	Schilpario	Il Capriolo	Val di Scalve-Pista degli Abeti	46.0161	10.1928	Derivated from Google Earth	1191	Bark	Conifer	Moist coniferous-beech stand	alectoronic acid, a-collatolic acid, physodalic acid	2023	Gheza	Gheza
355	Cetrelia chicitae		Herbarium	Hb Gheza			Lombardia	BG	Schilpario	Il Capriolo	Val di Scalve-Pista degli Abeti	46.0161	10.1928	Derivated from Google Earth	1191	Bark	Conifer	Moist coniferous-beech stand	alectoronic acid, a-collatolic acid, physodalic acid	2023	Gheza	Gheza
356	Cetrelia chicitae		Herbarium	Hb Gheza			Lombardia	BG	Schilpario	Il Capriolo	Val di Scalve-Pista degli Abeti	46.0161	10.1928	Derivated from Google Earth	1191	Bark	Conifer	Moist coniferous-beech stand	alectoronic acid, a-collatolic acid, physodalic acid	2023	Gheza	Gheza
357	Cetrelia chicitae		Herbarium	Hb Gheza			Lombardia	BG	Schilpario	Il Capriolo	Val di Scalve-Pista degli Abeti	46.0161	10.1928	Derivated from Google Earth	1191	Bark	Conifer	Moist coniferous-beech stand	alectoronic acid, a-collatolic acid, physodalic acid	2023	Gheza	Gheza
358	Cetrelia chicitae		Herbarium	Hb Gheza			Lombardia	BG	Schilpario	Il Capriolo	Val di Scalve-Pista degli Abeti	46.0161	10.1928	Derivated from Google Earth	1191	Bark	Conifer	Moist coniferous-beech stand	alectoronic acid, a-collatolic acid, physodalic acid	2023	Gheza	Gheza
148	Cetrelia chicitae		Herbarium	Hb Gheza			Lombardia	BG	Schilpario	Pista degli Abeti poco sopra Schilpario	Val di Scalve-Pista degli Abeti	46.0155	10.1928	GPS (iPhone)	1161	Bark	Conifer	Moist coniferous-beech stand	alectoronic acid (maj.), a-collatolic acid (maj.), atranorin (tr.), physodic acid (min.), 4-0-methylphysodic acid (min.)	2021	Gheza	Gheza
260	Cetrelia chicitae		Herbarium	Hb Gheza			Lombardia	BG	Schilpario	Il Capriolo	Val di Scalve-Pista degli Abeti	46.0158	10.1927	GPS (iPhone)	1195	Bark			a-collatolic acid, alectoronic acid, physodic acid	2018	Gheza	Gheza
248	Cetrelia chicitae		Herbarium	Hb Gheza			Trentino Alto Adige	TN	Tre Ville	Val Brenta	Val Brenta	46.1967	10.8417	GPS (iPhone)		Bark			a-collatolic acid, alectoronic acid, physodic acid	2022	Gheza, Pistocchi	Gheza
74	Cetrelia chicitae	Cetrelia olivetorum	Herbarium and Literature	Hb Nascimbene; Nascimbene et al. 2021	JN-6978		Veneto	BL		Pian Canaje, Foresta del Cansiglio	Cansiglio	46.1032	12.4098	?	1050	Bark	Fagus sylvatica		alectoronic acid (maj.), a-collatolic acid (maj.), atranorin (tr.), physodic acid (min.), 4-0-methylphysodic acid (min.)	2020	Nascimbene	Nascimbene	Obermayer	Hb Nascimbene, Nascimbene et al. 2021
307	Cetrelia chicitae		Herbarium	Hb Nascimbene	JN8131		Veneto	BL		Cansiglio - Vivaio	Cansiglio	46.1138	12.4378	GPS	1060	Bark	Fagus sylvatica	Beech stand	a-collatolic acid, alectoronic acid, physodalic acid	2022	Nascimbene	Gheza
349	Cetrelia monachorum		Herbarium	Hb Benesperi			Emilia Romagna			Casa Moschini	Casa Moschini	44.0948	10.9023	?		Bark			imbricaric acid (maj.), perlatolic acid (min.), atranorin	2023	Benesperi	Gheza
373	Cetrelia monachorum	Cetrelia monachorum	Herbarium	Hb Di Nuzzo			Emilia Romagna	BO	Molino del Pallone	Tra Casa Boni e Casa Calistri	Casa Forlai	44.1011	10.932	GPS	851	Bark	Castanea sativa	Chestnut grove	atranorin, imbricaric (maj), perlatolic (min), anziaic (tr)	2024	Di Nuzzo	Gheza
1	Cetrelia monachorum	Cetrelia olivetorum	Herbarium	TSB	TSB-10111		Friuli Venezia Giulia	TS		Carso Triestino, Basovizza	Carso Triestino	45.6541	13.8725	?	450	Bryophytes			atranorin (tr), imbricaric (maj), perlatolic (min), anziaic (tr), unknown 2-3 in A, 2 in B, 3 in C	1988	Castello	?	Gheza
8	Cetrelia monachorum	Cetrelia olivetorum	Herbarium	TSB	TSB-4312		Friuli Venezia Giulia	UD		Laghi di Fusine vicino a Tarvisio	Tarvisio	46.4835	13.668	?	1450	Bark	Abies alba, Picea abies		atranorin, imbricaric (maj), perlatolic (min), anziaic (tr)	1984	Nimis	?	Gheza
9	Cetrelia monachorum	Cetrelia monachorum	Herbarium and Literature	LI; Obermayer & Mayrhofer 2007	LI-Breuss-23006		Friuli Venezia Giulia	UD	Tarvisio	Lago superiore di Fusine	Tarvisio	46.4765	13.6653	?		?					Breuss	?	Obermayer, Mayrhofer	Obermayer & Mayrhofer 2007
11	Cetrelia monachorum	Cetrelia monachorum	Herbarium and Literature	GZU	GZU-inv-15-2014		Friuli Venezia Giulia	UD	Tarvisio	Laghi di Fusine	Tarvisio	46.4792	13.6722	?	930	Bark	Fagus sylvatica	Spruce-beech stand	atranorin (tr), imbricaric (maj), perlatolic (min)	2003	Mayrhofer	Mayrhofer & Ellmaier	Obermayer
20	Cetrelia monachorum	Cetrelia olivetorum	Herbarium	GE	GE-980		Friuli Venezia Giulia	UD		Bosco Morto, Lago di Sauris	Sauris	46.4438	12.7163	?	1200	Bark	Abies alba		atranorin, imbricaric acid (maj.), perlatolic acid (min.), anziaic acid (tr.)	1986	Modenesi	Ahti	Gheza
21	Cetrelia monachorum	Cetrelia olivetorum	Herbarium	GE	GE-981		Friuli Venezia Giulia	UD		Lago di Sauris	Sauris	46.4453	12.7419	?		Bark			atranorin, imbricaric acid (maj.), perlatolic acid (min.), anziaic acid (tr.)	1994	Canepa	Canepa	Gheza
28	Cetrelia monachorum	Cetrelia olivetorum	Herbarium	TSB	TSB-41020		Friuli Venezia Giulia	UD		Bosco Bernone presso il Lago di Sauris, primi tornanti sopra il lago	Sauris	46.4477	12.6927	?	1450	Bark	Fagus sylvatica, Acer pseudoplatanus		atranorin, imbricaric (maj), perlatolic (min), anziaic (tr)	2015	Tretiach	?	Gheza
31	Cetrelia monachorum	Cetrelia olivetorum	Herbarium	TSB	TSB-5140		Friuli Venezia Giulia	UD		Conca di Sauris, M. Pieltinis	Sauris	46.4856	12.7067	?	1450	Bark	Fagus sylvatica	Silver fir-beech stand	atranorin (tr), imbricaric (maj), perlatolic (min), anziaic (tr)	1981	Loi & Nimis	?	Gheza
3	Cetrelia monachorum	Cetrelia olivetorum	Herbarium and Literature	TSB; Nimis & Loi 1984	TSB-3269		Friuli Venezia Giulia	TS		Carso Triestino, Dolina di Percedol	Carso Triestino	45.7056	13.805	Derivated from Google Earth	274	Bark	Quercus cerris		atranorin (tr), imbricaric (maj), perlatolic (min)	1983	Loi, Nimis	Nimis	Gheza
19	Cetrelia monachorum	Cetrelia olivetorum	Herbarium	TSB	TSB-1734		Friuli Venezia Giulia	UD		Tra La Maina e Sauris	Sauris	46.4571	12.7221	Derivated from Google Earth	1000	Bark	Abies alba		atranorin, imbricaric (maj), perlatolic (min), anziaic (tr)	1981	De Faveri, Nimis	?	Gheza
26	Cetrelia monachorum	Cetrelia olivetorum	Herbarium	TSB	TSB-40812		Friuli Venezia Giulia	UD		Alpi Carniche, Lago di Sauris, Bosco Flobia	Sauris	46.4473	12.7347	Derivated from Google Earth	1000	Bark	Fagus sylvatica		atranorin (tr), imbricaric (maj), perlatolic (min), anziaic (tr)	2012	Tretiach	?	Gheza
32	Cetrelia monachorum	Cetrelia olivetorum	Herbarium	Hb Nascimbene	JN-5159		Friuli Venezia Giulia	UD		Passo Pura	Passo Pura	46.4273	12.736	GPS	1400	Bark	Fagus sylvatica		atranorin, imbricaric acid (maj.), perlatolic acid (min.)	2002	Caniglia	Caniglia	Obermayer
38	Cetrelia monachorum		Herbarium	Hb Nascimbene	JN8071		Friuli Venezia Giulia	UD		Cima Sappada	Cima Sappada	46.5656	12.7355	GPS	1140	Bark	Abies alba	Silver fir stand	atranorin, imbricaric acid (maj.), perlatolic acid (min.), anziaic acid (tr.), 2 unknown in 1 and 2 in B orange	2022	Nascimbene	Gheza
41	Cetrelia monachorum		Herbarium	Hb Nascimbene	JN8074		Friuli Venezia Giulia	UD		Cima Sappada	Cima Sappada	46.5662	12.7359	GPS	1130	Bark	Abies alba	Silver fir stand	atranorin, imbricaric acid (maj.), perlatolic acid (min.), anziaic acid (tr.)	2022	Nascimbene	Gheza
42	Cetrelia monachorum		Herbarium	Hb Nascimbene	JN8075		Friuli Venezia Giulia	UD		Cima Sappada	Cima Sappada	46.5658	12.7359	GPS	1130	Bark	Abies alba	Silver fir stand	atranorin, imbricaric acid (maj.), perlatolic acid (min.), anziaic acid (tr.)	2022	Nascimbene	Gheza
45	Cetrelia monachorum		Herbarium	Hb Nascimbene	JN8078		Friuli Venezia Giulia	UD		Presso Cima Sappada	Cima Sappada	46.5657	12.7354	GPS	1150	Bark	Abies alba	Silver fir stand	atranorin, imbricaric acid (maj.), perlatolic acid (min.), anziaic acid (tr.)	2022	Nascimbene	Gheza
47	Cetrelia monachorum		Herbarium	Hb Nascimbene	JN8080		Friuli Venezia Giulia	UD		Sappada	Cima Sappada	46.5653	12.6998	GPS	1250	Bark	Picea abies	Silver fir stand	atranorin, imbricaric acid (maj.), perlatolic acid (min.), anziaic acid	2022	Nascimbene	Gheza
48	Cetrelia monachorum		Herbarium	Hb Nascimbene	JN8081		Friuli Venezia Giulia	UD		Val Fleons	Val Fleons	46.6161	12.7808	GPS	1150	Bark	Abies alba	Silver fir stand	atranorin (tr.), imbricaric acid (maj.), perlatolic acid (min.), anziaic acid (tr.)	2022	Nascimbene	Gheza
51	Cetrelia monachorum		Herbarium	Hb Nascimbene	JN8084		Friuli Venezia Giulia	UD		Val Fleons	Val Fleons	46.6171	12.7803	GPS	1160	Bark	Abies alba	Silver fir stand	atranorin, imbricaric acid (maj.), perlatolic acid (min.), anziaic acid	2022	Nascimbene	Gheza
54	Cetrelia monachorum		Herbarium	Hb Nascimbene	JN8087		Friuli Venezia Giulia	UD		Val Fleons	Val Fleons	46.6137	12.779	GPS	1090	Bark	Abies alba	Silver fir stand	atranorin, imbricaric acid (maj.), perlatolic acid (min.), anziaic acid	2022	Nascimbene	Gheza
352	Cetrelia monachorum		Herbarium	Hb Nascimbene	JN8556		Friuli Venezia Giulia	UD		Sappada	Cima Sappada	46.5653	12.6994	GPS	1120	Bark	Abies alba		imbricaric acid (maj.), perlatolic acid (min.), atranorin (tr.)	2022	Nascimbene	Gheza
185	Cetrelia monachorum	Cetrelia olivetorum	Herbarium	GE	GE-435		Liguria	GE	Fontanigorda	Bosco delle Fate di Fontanigorda	Val Trebbia	44.5375	9.30706	?	900	Bark	Castanea sativa		atranorin, imbricaric acid (maj.), perlatolic acid (min.), anziaic acid	1999	Giordani, Brunialti	Giordani, Brunialti	Gheza
187	Cetrelia monachorum	Cetrelia monachorum	Herbarium	GE	GE-2708		Liguria	SP	Valletti	Val di Vara	Val di Vara	44.3734	9.5455	?	757	Bark	Castanea sativa		atranorin, imbricaric acid (maj.), perlatolic acid (min.), anziaic acid	2018	Locati, Giordani	Giordani	Gheza
189	Cetrelia monachorum	Cetrelia olivetorum	Herbarium and Literature	SI; Putortì et al. 1999	SI-1769		Liguria	SP		Rocchetta Vara e Casoni	Val di Vara	44.26	9.76397	Derivated from Google Earth (guess)		Bark	Castanea sativa		atranorin, imbricaric acid (maj.), perlatolic acid (min.), anziaic acid (tr.)	1997	Loppi, Putortì	Loppi, Putortì	Gheza
190	Cetrelia monachorum	Cetrelia olivetorum	Herbarium and Literature	SI; Putortì et al. 1999	SI-1770		Liguria	SP		Rocchetta Vara e Casoni	Val di Vara	44.26	9.76397	Derivated from Google Earth (guess)		Bark	Castanea sativa		atranorin, imbricaric acid (maj.), perlatolic acid (min.), anziaic acid (tr.)	1997	Loppi, Putortì	Loppi, Putortì	Gheza
188	Cetrelia monachorum		Literature	Ravera et al. 2019b			Liguria	SP		Valletti	Val di Vara	44.3733	9.5455	GPS	757	Bryophytes on bark	Castanea sativa			2018	Giordani	Giordani
224	Cetrelia monachorum	Parmelia perlata var. olivaria	Herbarium	FI			Lombardia	SO	Valmasino	Val Masino, presso i Bagni	Valmasino-Bagni di Masino	46.2453	9.59613	?	1000	?			atranorin, imbricaric acid (maj.), perlatolic acid (min.), anziaic acid, unknown compound in 5 in B UV-white	1899	Levier	Jatta	Gheza
225	Cetrelia monachorum	Parmelia perlata var. olivaria	Herbarium	FI			Lombardia	SO	Valmasino	Val Masino, presso i Bagni	Valmasino-Bagni di Masino	46.2453	9.59613	?	1000	?			atranorin, imbricaric acid (maj.), perlatolic acid (min.), anziaic acid, unknown compound in 5 in B UV-white	1899	Levier	Jatta	Gheza
138	Cetrelia monachorum		Herbarium	Hb Gheza			Lombardia	BS	Bienno	Put de Berto	Val Grigna	45.8919	10.3231	Derivated from Google Earth	1350	Bark	Abies alba, Picea abies	Very moist coniferous stand	atranorin, imbricaric acid (maj.), perlatolic acid (min.), anziaic acid (tr.)	2019	Gheza	Gheza
168	Cetrelia monachorum		Herbarium	Hb Gheza			Lombardia	SO	Valmasino	Val di Mello	Val di Mello	46.2618	9.67468	Derivated from Google Earth	1175	Bark	Picea abies, Salix sp.	Very moist coniferous stand	atranorin, imbricaric acid (maj.), perlatolic acid (min.), anziaic acid (tr.)	2019	Gheza	Gheza
144	Cetrelia monachorum		Herbarium	Hb Gheza			Lombardia	BG	Azzone	Sterrata tra Azzone e l'ingresso ai Boschi del Giovetto di Paline	Giovetto	45.9781	10.1167	GPS (iPhone)	970	Bark	Prunus avium	Edge of a mixed stand	atranorin, imbricaric acid (maj.), perlatolic acid (min.)	2022	Gheza	Gheza
149	Cetrelia monachorum		Herbarium	Hb Gheza			Lombardia	BG	Schilpario	Pista degli Abeti poco sopra Schilpario	Val di Scalve-Pista degli Abeti	46.0155	10.1928	GPS (iPhone)	1161	Bark	Conifer	Moist coniferous-beech stand	atranorin, imbricaric acid (maj.), perlatolic acid (min.), anziaic acid (tr.), unid. fatty acid	2021	Gheza	Gheza
150	Cetrelia monachorum		Herbarium	Hb Gheza			Lombardia	BG	Schilpario	Pista degli Abeti	Val di Scalve-Pista degli Abeti	46.0103	10.1796	GPS (iPhone)	1161	Bark	Conifer	Moist coniferous-beech stand	atranorin (tr.), imbricaric acid (maj.), perlatolic acid (min.), anziaic acid (tr.)	2021	Gheza	Gheza
151	Cetrelia monachorum		Herbarium	Hb Gheza			Lombardia	BG	Schilpario	Pista degli Abeti	Val di Scalve-Pista degli Abeti	46.0133	10.1875	GPS (iPhone)	1200	Bark	Abies alba	Moist coniferous-beech stand	atr imb+ per- (anz)	2022	Gheza	Gheza
160	Cetrelia monachorum		Herbarium	Hb Gheza			Lombardia	BG	Schilpario	Pista degli Abeti	Val di Scalve-Pista degli Abeti	46.0117	10.1833	GPS (iPhone)	1170	Bark	Conifer	Moist coniferous-beech stand	atr imb+ per- (anz)	2022	Gheza	Gheza
164	Cetrelia monachorum		Herbarium	Hb Gheza			Lombardia	BG	Schilpario	Tra la SP294 e la Pista degli Abeti	Val di Scalve-Pista degli Abeti	46.0119	10.1767	GPS (iPhone)	1160	Bark	Alnus incana	Moist coniferous-beech stand	atranorin, imbricaric acid (maj.), perlatolic acid (min.), anziaic acid (tr.), unknown in 5 in B in 3 in C	2022	Gheza	Gheza
165	Cetrelia monachorum		Herbarium	Hb Gheza			Lombardia	BG	Schilpario	Tra la SP294 e la Pista degli Abeti	Val di Scalve-Pista degli Abeti	46.0119	10.1767	GPS (iPhone)	1160	Bark	Alnus incana	Moist coniferous-beech stand	atranorin, imbricaric acid (maj.), perlatolic acid (min.), anziaic acid (tr.)	2022	Gheza	Gheza
257	Cetrelia monachorum		Herbarium	Hb Gheza			Lombardia	BG	Schilpario	Pista degli Abeti	Val di Scalve-Pista degli Abeti	46.0119	10.1767	GPS (iPhone)	1160	Bark			atranorin, imbricaric acid (maj.), perlatolic acid (min.), anziaic acid	2022	Gheza	Gheza
219	Cetrelia monachorum	Cetrelia olivetorum	Herbarium	Hb Nascimbene	JN-2712		Sardegna	NU		Punta Salinas	Punta Salinas	40.0959	9.69814	GPS	450	Bark			atranorin, imbricaric acid (maj.), perlatolic acid (min.)	2010	Nascimbene	Nascimbene	Obermayer
194	Cetrelia monachorum		Herbarium	Hb Di Nuzzo			Toscana	LU		Penna di Lucchio	Penna di Lucchio	44.0219	10.6978	Derivated from Google Earth		Bark	Castanea sativa	Chestnut orchard	imbricaric acid (maj.), perlatolic acid (min.), anziaic acid (tr.)	2018	Di Nuzzo	Gheza
195	Cetrelia monachorum		Herbarium	Hb Di Nuzzo			Toscana	LU		Penna di Lucchio	Penna di Lucchio	44.0219	10.6978	Derivated from Google Earth		Bark	Castanea sativa	Chestnut orchard	atranorin, imbricaric acid (maj.), perlatolic acid (min.), anziaic acid (tr.)	2022	Di Nuzzo	Gheza
197	Cetrelia monachorum		Herbarium	Hb Benesperi			Toscana	PT		Piteglio	Piteglio	44.0249	10.7696	GPS	703	Bark	Castanea sativa	Chestnut orchard	atranorin, imbricaric acid (maj.), perlatolic acid (min.), anziaic acid (tr.)	2021	Benesperi, Di Nuzzo	Gheza
198	Cetrelia monachorum		Herbarium	Hb Benesperi			Toscana	PT		Piteglio	Piteglio	44.0249	10.7696	GPS	703	Bark	Castanea sativa	Chestnut orchard	atranorin, imbricaric acid (maj.), perlatolic acid (min.), anziaic acid (tr.)	2021	Benesperi, Di Nuzzo	Gheza
199	Cetrelia monachorum		Herbarium	Hb Benesperi			Toscana	PT		Piteglio	Piteglio	44.0249	10.7696	GPS	703	Bark	Castanea sativa	Chestnut orchard	atranorin, imbricaric acid (maj.), perlatolic acid (min.), anziaic acid (tr.)	2021	Benesperi, Di Nuzzo	Gheza
200	Cetrelia monachorum		Herbarium	Hb Benesperi			Toscana	PT		Piteglio	Piteglio	44.0249	10.7696	GPS	703	Bark	Castanea sativa	Chestnut orchard	atranorin, imbricaric acid (maj.), perlatolic acid (min.), anziaic acid (tr.)	2021	Benesperi, Di Nuzzo	Gheza
201	Cetrelia monachorum		Herbarium	Hb Benesperi			Toscana	PT		Piteglio	Piteglio	44.0249	10.7696	GPS	703	Bark	Castanea sativa	Chestnut orchard	atranorin, imbricaric acid (maj.), perlatolic acid (min.), anziaic acid (tr.)	2021	Benesperi, Di Nuzzo	Gheza
202	Cetrelia monachorum		Herbarium	Hb Benesperi			Toscana	PT		Piteglio	Piteglio	44.0249	10.7696	GPS	703	Bark	Castanea sativa	Chestnut orchard	atranorin, imbricaric acid (maj.), perlatolic acid (min.), anziaic acid (tr.)	2021	Benesperi, Di Nuzzo	Gheza
261	Cetrelia monachorum		Herbarium	Hb Benesperi			Toscana	MC	Comano		Comano	44.3025	10.1594	GPS?		Bryophytes on rock			imbricaric acid (maj.), perlatolic acid (min.), anziaic acid (tr.)	2022	Di Nuzzo, Giordani, Canali, Bianchi	Gheza
262	Cetrelia monachorum		Herbarium	Hb Benesperi			Toscana	MC	Comano		Comano	44.2988	10.1615	GPS?		Bark	Castanea sativa	Chestnut grove	imbricaric acid (maj.), perlatolic acid (min.), anziaic acid (tr.), atranorin	2022	Di Nuzzo, Giordani, Canali, Bianchi	Gheza
263	Cetrelia monachorum		Herbarium	Hb Benesperi			Toscana	MC	Comano		Comano	44.2986	10.1615	GPS?		Bark	Castanea sativa	Chestnut grove	imbricaric acid (maj.), perlatolic acid (min.), anziaic acid (tr.), atranorin	2022	Di Nuzzo, Giordani, Canali, Bianchi	Gheza
264	Cetrelia monachorum		Herbarium	Hb Benesperi			Toscana	MC	Comano		Comano	44.2985	10.1615	GPS?		Bark	Castanea sativa	Chestnut grove	imbricaric acid (maj.), perlatolic acid (min.), anziaic acid (tr.), atranorin	2022	Di Nuzzo, Giordani, Canali, Bianchi	Gheza
265	Cetrelia monachorum		Herbarium	Hb Benesperi			Toscana	MC	Comano		Comano	44.2985	10.1615	GPS?		Bark	Castanea sativa	Chestnut grove	imbricaric acid (maj.), perlatolic acid (min.), anziaic acid (tr.), atranorin	2022	Di Nuzzo, Giordani, Canali, Bianchi	Gheza
266	Cetrelia monachorum		Herbarium	Hb Benesperi			Toscana	MC	Comano		Comano	44.2989	10.1625	GPS?		Bark	Castanea sativa	Chestnut grove	imbricaric acid (maj.), perlatolic acid (min.), anziaic acid (tr.), atranorin	2022	Di Nuzzo, Giordani, Canali, Bianchi	Gheza
268	Cetrelia monachorum		Herbarium	Hb Benesperi			Toscana	MC	Comano		Comano	44.2989	10.1625	GPS?		Bark	Castanea sativa	Chestnut grove	imbricaric acid (maj.), perlatolic acid (min.), anziaic acid (tr.), atranorin	2022	Di Nuzzo, Giordani, Canali, Bianchi	Gheza
269	Cetrelia monachorum		Herbarium	Hb Benesperi			Toscana	MC	Comano		Comano	44.2989	10.1625	GPS?		Bark	Castanea sativa	Chestnut grove	imbricaric acid (maj.), perlatolic acid (min.), anziaic acid (tr.), atranorin	2022	Di Nuzzo, Giordani, Canali, Bianchi	Gheza
270	Cetrelia monachorum		Herbarium	Hb Benesperi			Toscana	MC	Comano		Comano	44.2989	10.1625	GPS?		Bark	Castanea sativa	Chestnut grove	imbricaric acid (maj.), perlatolic acid (min.), anziaic acid (tr.)	2022	Di Nuzzo, Giordani, Canali, Bianchi	Gheza
271	Cetrelia monachorum		Herbarium	Hb Benesperi			Toscana	MC	Comano		Comano	44.2989	10.1625	GPS?		Bark	Castanea sativa	Chestnut grove	imbricaric acid (maj.), perlatolic acid (min.), anziaic acid (tr.), atranorin (tr.)	2022	Di Nuzzo, Giordani, Canali, Bianchi	Gheza
272	Cetrelia monachorum		Herbarium	Hb Benesperi			Toscana	MC	Comano		Comano	44.2989	10.1625	GPS?		Bark	Castanea sativa	Chestnut grove	imbricaric acid (maj.), perlatolic acid (min.), anziaic acid (tr.), atranorin (tr.)	2022	Di Nuzzo, Giordani, Canali, Bianchi	Gheza
273	Cetrelia monachorum		Herbarium	Hb Benesperi			Toscana	MC	Comano		Comano	44.2985	10.1615	GPS?		Bark	Castanea sativa	Chestnut grove	imbricaric acid (maj.), perlatolic acid (min.), anziaic acid (tr.), atranorin	2022	Di Nuzzo, Giordani, Canali, Bianchi	Gheza
101	Cetrelia monachorum	Imbricaria perlata	Herbarium and Literature	GZU; Obermayer & Mayrhofer 2007	GZU-inv-65	Flora Exsiccata Austro-Hungarica n.3117	Trentino Alto Adige	BZ	Casteldarne/Ehrenburg	Sopra Casteldarne	Casteldarne	46.7965	11.8435	?	820	Rock	Schist	Shady coniferous stand	atranorin (tr), imbricaric (maj), perlatolic (min)		Kernstock	?	Obermayer, Mayrhofer	Obermayer & Mayrhofer 2007
102	Cetrelia monachorum	Imbricaria perlata	Herbarium and Literature	GZU; Obermayer & Mayrhofer 2007	GZU-inv-H-140	Flora Exsiccata Austro-Hungarica n.3117	Trentino Alto Adige	BZ	Casteldarne/Ehrenburg	Sopra Casteldarne	Casteldarne	46.7965	11.8435	?	820	Rock	Schist	Shady coniferous stand	atranorin (tr), imbricaric (maj), perlatolic (min)		Kernstock	?	Obermayer, Mayrhofer	Obermayer & Mayrhofer 2007
223	Cetrelia monachorum	Imbricaria perlata	Herbarium and Literature	FI; GZU; Obermayer & Mayrhofer 2007		Flora Exsiccata Austro-Hungarica n.3117	Trentino Alto Adige	BZ	Casteldarne/Ehrenburg	Sopra Casteldarne	Casteldarne	46.7965	11.8435	Derivated from Google Earth (guess)	820	Rock	Schist	Shady coniferous stand	imbricaric acid (maj), perlatolic acid (min), anziaic acid		Kernstock	?	Gheza
227	Cetrelia monachorum		Herbarium	Hb Nascimbene	JN8170		Trentino Alto Adige	TN	Tuenno	Lago di Tovel	Tovel	46.2564	10.9447	?		Bark			atranorin, imbricaric acid (maj.), perlatolic acid (min.), anziaic acid	2022	Pistocchi	Gheza
230	Cetrelia monachorum		Herbarium	Hb Nascimbene	JN8173		Trentino Alto Adige	TN	Tuenno	Lago di Tovel	Tovel	46.2564	10.9447	?		Bark			atranorin, imbricaric acid (maj.), perlatolic acid (min.), anziaic acid	2022	Pistocchi	Gheza
231	Cetrelia monachorum		Herbarium	Hb Nascimbene	JN8174		Trentino Alto Adige	TN	Tuenno	Lago di Tovel	Tovel	46.2564	10.9447	?		Bark			atranorin, imbricaric acid (maj.), perlatolic acid (min.), anziaic acid	2022	Pistocchi	Gheza
232	Cetrelia monachorum		Herbarium	Hb Nascimbene	JN8175		Trentino Alto Adige	TN	Tuenno	Lago di Tovel	Tovel	46.2592	10.9442	?		Bark			atranorin, imbricaric acid (maj.), perlatolic acid (min.), anziaic acid	2022	Pistocchi	Gheza
233	Cetrelia monachorum		Herbarium	Hb Nascimbene	JN8176		Trentino Alto Adige	TN	Tuenno	Lago di Tovel	Tovel	46.2578	10.9467	?		Bark			atranorin, imbricaric acid (maj.), perlatolic acid (min.), anziaic acid (tr.)	2022	Pistocchi	Gheza
234	Cetrelia monachorum		Herbarium	Hb Nascimbene	JN8177		Trentino Alto Adige	TN	Tuenno	Lago di Tovel	Tovel	46.2653	10.9539	?		Bark			atranorin, imbricaric acid (maj.), perlatolic acid (min.), anziaic acid (tr.)	2022	Pistocchi	Gheza
236	Cetrelia monachorum		Herbarium	Hb Nascimbene	JN8179		Trentino Alto Adige	TN	Tuenno	Lago di Tovel	Tovel	46.2603	10.9457	?		Bark			atranorin, imbricaric acid (maj.), perlatolic acid (min.), anziaic acid	2022	Pistocchi	Gheza
237	Cetrelia monachorum		Herbarium	Hb Nascimbene	JN8180		Trentino Alto Adige	TN	Tuenno	Lago di Tovel	Tovel	46.2603	10.9457	?		Bark			atranorin, imbricaric acid (maj.), perlatolic acid (min.), anziaic acid	2022	Pistocchi	Gheza
95	Cetrelia monachorum		Herbarium	Hb Nascimbene	JN-3695		Trentino Alto Adige	BZ		Tires, plot 31, albero 5, pecceta matura	Tires	46.4712	11.5918	GPS	1540	Bark	Picea abies		…	2012	Nascimbene	Obermayer
103	Cetrelia monachorum	Cetrelia monachorum	Herbarium	Hb Nascimbene	JN-4432		Trentino Alto Adige	TN		Foresta della Val Noana, particella 42, faggio di diam c. 40 cm	Val Noana	46.1309	11.8423	GPS	1200	Bark	Fagus sylvatica		atranorin, imbricaric acid (maj.), perlatolic acid (min.)	2014	Nascimbene	Nascimbene	Obermayer
105	Cetrelia monachorum		Herbarium	Hb Nascimbene	JN8044		Trentino Alto Adige	TN		Val Zanca, Malga Piani di Val Zanca	Val Zanca	46.2242	11.6959	GPS		Bark	Abies alba	Silver fir-beech stand	atranorin, imbricaric acid (maj.), perlatolic acid (min.), anziaic acid	2022	Salvadori	Gheza
109	Cetrelia monachorum		Herbarium	Hb Nascimbene	JN8048		Trentino Alto Adige	TN		Val Canali, Acque Negre	Val Canali	46.2151	11.879	GPS		Bark	Abies alba	Silver fir-beech stand	atranorin, imbricaric acid (maj.), perlatolic acid (min.), anziaic acid	2022	Salvadori	Gheza
110	Cetrelia monachorum		Herbarium	Hb Nascimbene	JN8049		Trentino Alto Adige	TN		Val Canali, Acque Negre	Val Canali	46.2151	11.879	GPS		Bark	Abies alba	Silver fir-beech stand	atranorin, imbricaric acid (maj.), perlatolic acid (min.), anziaic acid	2022	Salvadori	Gheza
112	Cetrelia monachorum		Herbarium	Hb Nascimbene	JN8051		Trentino Alto Adige	TN		Val Canali, Acque Negre	Val Canali	46.2124	11.8777	GPS		Bark	Abies alba	Silver fir-beech stand	atranorin (tr.), imbricaric acid (maj.), perlatolic acid (min.), anziaic acid (tr.)	2022	Salvadori	Gheza
116	Cetrelia monachorum		Herbarium	Hb Nascimbene	JN8055		Trentino Alto Adige	TN		Val Canali, Acque Negre	Val Canali	46.2124	11.8775	GPS		Bark	Abies alba	Silver fir-beech stand	atranorin, imbricaric acid (maj.), perlatolic acid (min.), anziaic acid (tr.)	2022	Salvadori	Gheza
117	Cetrelia monachorum		Herbarium	Hb Nascimbene	JN8056		Trentino Alto Adige	TN		Val Canali, Acque Negre	Val Canali	46.2124	11.8775	GPS		Bark	Abies alba	Silver fir-beech stand	atranorin (tr.), imbricaric acid (maj.), perlatolic acid (min.), anziaic acid (tr.)	2022	Salvadori	Gheza
118	Cetrelia monachorum		Herbarium	Hb Nascimbene	JN8057		Trentino Alto Adige	TN		Val Canali, Acque Negre	Val Canali	46.2133	11.8766	GPS		Bark	Abies alba	Silver fir-beech stand	atranorin, imbricaric acid (maj.), perlatolic acid (min.), anziaic acid (tr.)	2022	Salvadori	Gheza
119	Cetrelia monachorum		Herbarium	Hb Nascimbene	JN8058		Trentino Alto Adige	TN		Val Canali, Acque Negre	Val Canali	46.2133	11.8766	GPS		Bark	Abies alba	Silver fir-beech stand	atranorin, imbricaric acid (maj.), perlatolic acid (min.), anziaic acid (tr.), unknown in 5 in B UV-white	2022	Salvadori	Gheza
121	Cetrelia monachorum		Herbarium	Hb Nascimbene	JN8060		Trentino Alto Adige	TN		Val Canali, Acque Negre	Val Canali	46.2132	11.8776	GPS		Bark	Abies alba	Silver fir-beech stand	atranorin, imbricaric acid (maj.), perlatolic acid (min.), anziaic acid	2022	Salvadori	Gheza
122	Cetrelia monachorum		Herbarium	Hb Nascimbene	JN8061		Trentino Alto Adige	TN		Val Canali, Acque Negre	Val Canali	46.2132	11.8776	GPS		Bark	Abies alba	Silver fir-beech stand	atranorin (tr.), imbricaric acid (maj.), perlatolic acid (min.), anziaic acid (tr.)	2022	Salvadori	Gheza
123	Cetrelia monachorum		Herbarium	Hb Nascimbene	JN8062		Trentino Alto Adige	TN		Val Canali, Acque Negre	Val Canali	46.2139	11.8784	GPS		Bark	Abies alba	Silver fir-beech stand	atranorin, imbricaric acid (maj.), perlatolic acid (min.), anziaic acid (tr.)	2022	Salvadori	Gheza
124	Cetrelia monachorum		Herbarium	Hb Nascimbene	JN8063		Trentino Alto Adige	TN		Val Canali, Acque Negre	Val Canali	46.2139	11.8784	GPS		Bark	Abies alba	Silver fir-beech stand	atranorin (tr.), imbricaric acid (maj.), perlatolic acid (min.), anziaic acid (tr.)	2022	Salvadori	Gheza
125	Cetrelia monachorum		Herbarium	Hb Nascimbene	JN8064		Trentino Alto Adige	TN		Val Canali, Acque Negre	Val Canali	46.2132	11.8776	GPS		Bark	Abies alba	Silver fir-beech stand	atranorin, imbricaric acid (maj.), perlatolic acid (min.), anziaic acid (tr.)	2022	Salvadori	Gheza
126	Cetrelia monachorum		Herbarium	Hb Nascimbene	JN8065		Trentino Alto Adige	TN		Val Canali, Acque Negre	Val Canali	46.2146	11.8787	GPS		Bark	Abies alba	Silver fir-beech stand	atranorin (tr.), imbricaric acid (maj.), perlatolic acid (min.), anziaic acid (tr.)	2022	Salvadori	Gheza
127	Cetrelia monachorum		Herbarium	Hb Nascimbene	JN8066		Trentino Alto Adige	TN		Val Canali, Acque Negre	Val Canali	46.2148	11.8786	GPS		Bark	Abies alba	Silver fir-beech stand	atranorin, imbricaric acid (maj.), perlatolic acid (min.), anziaic acid (tr.)	2022	Salvadori	Gheza
129	Cetrelia monachorum		Herbarium	Hb Nascimbene	JN8068		Trentino Alto Adige	TN		Val Canali, Acque Negre	Val Canali	46.2148	11.8786	GPS		Bark	Abies alba	Silver fir-beech stand	atranorin, imbricaric acid (maj.), perlatolic acid (min.), anziaic acid	2022	Salvadori	Gheza
132	Cetrelia monachorum		Herbarium	Hb Nascimbene	JN8043		Trentino Alto Adige	TN	Tuenno	Sentiero "delle Glare" verso il Lago di Tovel	Tovel	46.2674	10.9532	GPS	1167	Bark	Conifer		atranorin, imbricaric acid (maj.), perlatolic acid (min.), anziaic acid (tr.), unknown in 5 in B UV-white	2022	Pistocchi	Gheza
239	Cetrelia monachorum		Herbarium	Hb Nascimbene	JN8166		Trentino Alto Adige	TN	Tre Ville	Val Brenta	Val Brenta	46.2004	10.8348	GPS	1280	Bark			atranorin (tr.), imbricaric acid (maj.), perlatolic acid (min.), anziaic acid	2022	Nascimbene, Pistocchi	Gheza
240	Cetrelia monachorum		Herbarium	Hb Nascimbene	JN8167		Trentino Alto Adige	TN	Tre Ville	Val Brenta	Val Brenta	46.1951	10.8441	GPS	1290	Bark			atranorin, imbricaric acid (maj.), perlatolic acid (min.), anziaic acid	2022	Nascimbene, Pistocchi	Gheza
241	Cetrelia monachorum		Herbarium	Hb Nascimbene	JN8168		Trentino Alto Adige	TN	Tre Ville	Val Brenta	Val Brenta	46.1893	10.852	GPS	1350	Bark			atranorin (tr.), imbricaric acid (maj.), perlatolic acid (min.), anziaic acid	2022	Nascimbene, Pistocchi	Gheza
345	Cetrelia monachorum		Herbarium	Hb Nascimbene	JN8301		Trentino Alto Adige	TN		Val San Valentino, Pian del Forno, Parco Naturale Adamello-Brenta	Val San Valentino	46.083	10.6427	GPS	1341	Bark	Picea abies	Spruce stand	imbricaric acid (maj.), perlatolic acid (min.), atranorin (tr.)	2023	Nascimbene, Vallese, Pistocchi	Gheza
346	Cetrelia monachorum		Herbarium	Hb Nascimbene	JN8304		Trentino Alto Adige	TN		Val San Valentino, Pian del Forno, Parco Naturale Adamello-Brenta	Val San Valentino	46.083	10.6427	GPS	1341	Bark	Picea abies	Spruce stand	imbricaric acid (maj.), perlatolic acid (min.), atranorin (tr.)	2023	Nascimbene, Vallese, Pistocchi	Gheza
347	Cetrelia monachorum		Herbarium	Hb Nascimbene	da assegnare		Trentino Alto Adige	TN		Val San Valentino, Pian del Forno, Parco Naturale Adamello-Brenta	Val San Valentino	46.083	10.6427	GPS	1341	Bark	Picea abies	Spruce stand	imbricaric acid (maj.), perlatolic acid (min.), atranorin (tr.)	2023	Nascimbene, Vallese, Pistocchi	Gheza
367	Cetrelia monachorum		Herbarium	Hb Nascimbene			Trentino Alto Adige	TN		Val Nambrone	Val Nambrone	46.2109	10.7526	GPS	1600	Bark	Abies alba		imbricaric acid (maj.), perlatolic acid (min.)	2023	Nascimbene	Gheza
242	Cetrelia monachorum		Herbarium	Hb Gheza			Trentino Alto Adige	TN	Tre Ville	Val Brenta	Val Brenta	46.2	10.8347	GPS (iPhone)		Bark			atranorin, imbricaric acid (maj.), perlatolic acid (min.), anziaic acid	2022	Gheza, Pistocchi	Gheza
243	Cetrelia monachorum		Herbarium	Hb Gheza			Trentino Alto Adige	TN	Tre Ville	Val Brenta	Val Brenta	46.2117	10.8253	GPS (iPhone)	1280	Bark			atranorin, imbricaric acid (maj.), perlatolic acid (min.), anziaic acid	2022	Gheza, Pistocchi	Gheza
244	Cetrelia monachorum		Herbarium	Hb Gheza			Trentino Alto Adige	TN	Tre Ville	Val Brenta	Val Brenta	46.195	10.8442	GPS (iPhone)	1270	Bark			atranorin, imbricaric acid (maj.), perlatolic acid (min.), anziaic acid, unknown compound in 5 in B UV-white	2022	Gheza, Pistocchi	Gheza
245	Cetrelia monachorum		Herbarium	Hb Gheza			Trentino Alto Adige	TN	Tre Ville	Val Brenta	Val Brenta	46.1939	10.8461	GPS (iPhone)	1280	Bark			atranorin, imbricaric acid (maj.), perlatolic acid (min.), anziaic acid	2022	Gheza, Pistocchi	Gheza
249	Cetrelia monachorum		Herbarium	Hb Gheza			Trentino Alto Adige	TN	Tre Ville	Val Brenta	Val Brenta	46.1967	10.8411	GPS (iPhone)		Bark			atranorin, imbricaric acid (maj.), perlatolic acid (min.), anziaic acid	2022	Gheza, Pistocchi	Gheza
250	Cetrelia monachorum		Herbarium	Hb Gheza			Trentino Alto Adige	TN	Tre Ville	Val Brenta	Val Brenta	46.1967	10.8411	GPS (iPhone)		Bark			imbricaric acid (maj.), perlatolic acid (min.), anziaic acid	2022	Gheza, Pistocchi	Gheza
251	Cetrelia monachorum		Herbarium	Hb Gheza			Trentino Alto Adige	TN	Tre Ville	Val Brenta	Val Brenta	46.2003	10.8364	GPS (iPhone)		Bark			atranorin, imbricaric acid (maj.), perlatolic acid (min.), anziaic acid	2022	Gheza, Pistocchi	Gheza
252	Cetrelia monachorum		Herbarium	Hb Gheza			Trentino Alto Adige	TN	Tre Ville	Val Brenta	Val Brenta	46.2006	10.835	GPS (iPhone)		Bark			atranorin (tr.), imbricaric acid (maj.), perlatolic acid (min.), anziaic acid	2022	Gheza, Pistocchi	Gheza
253	Cetrelia monachorum		Herbarium	Hb Gheza			Trentino Alto Adige	TN	Tre Ville	Val Brenta	Val Brenta	46.2006	10.835	GPS (iPhone)		Bark			atranorin, imbricaric acid (maj.), perlatolic acid (min.), anziaic acid	2022	Gheza, Pistocchi	Gheza
254	Cetrelia monachorum		Herbarium	Hb Gheza			Trentino Alto Adige	TN	Tre Ville	Val Brenta	Val Brenta	46.2	10.8347	GPS (iPhone)		Bark			atranorin, imbricaric acid (maj.), perlatolic acid (min.), anziaic acid, unknown compound in 5 in B UV-white	2022	Gheza, Pistocchi	Gheza
255	Cetrelia monachorum		Herbarium	Hb Gheza			Trentino Alto Adige	TN	Tre Ville	Val Brenta	Val Brenta	46.1997	10.8336	GPS (iPhone)		Bark			imbricaric acid (maj.), perlatolic acid (min.), anziaic acid	2022	Gheza, Pistocchi	Gheza
76	Cetrelia monachorum	Cetrelia olivetorum	Herbarium	Hb Nascimbene	JN-5143		Veneto	BL		Foresta del Cansiglio	Cansiglio	46.4432	12.7238	?		Bark			atranorin, imbricaric acid (maj.), perlatolic acid (min.)	2004	Caniglia	Caniglia	Obermayer
78	Cetrelia monachorum	Cetrelia olivetorum	Herbarium	Hb Nascimbene	JN-357		Veneto	BL		Cansiglio, Due Ponti	Cansiglio	46.1354	11.8454	?	1100	Bark	Salix sp.		atranorin, imbricaric acid (maj.), perlatolic acid (min.)	2002	Nascimbene	Nascimbene	Obermayer
238	Cetrelia monachorum		Herbarium	Hb Nascimbene	JN8096		Veneto	BL		Col dei Cavai	Col dei Cavai	46.0732	11.8341	?		Bark			atranorin, imbricaric acid (maj.), perlatolic acid (min.), anziaic acid	2022	Nascimbene	Gheza
81	Cetrelia monachorum	Cetrelia olivetorum	Herbarium	Hb Nascimbene	JN-2359		Veneto	BL		Foresta di Caiada - Longarone	Cajada	46.234	12.2438	Derivated	1300	Bark	Abies alba		atranorin, imbricaric acid (maj.), perlatolic acid (min.)	2010	Nascimbene	Nascimbene	Obermayer
83	Cetrelia monachorum	Cetrelia olivetorum	Herbarium	Hb Nascimbene	JN-354		Veneto	BL		Col dei Cavai	Col dei Cavai	46.0732	11.8341	Derivated	1360	Bark	Fagus sylvatica		atranorin, imbricaric acid (maj.), perlatolic acid (min.)	1994	Nascimbene	Nascimbene	Obermayer
84	Cetrelia monachorum	Cetrelia olivetorum	Herbarium	Hb Nascimbene	JN-356		Veneto	BL		Col Melon	Col Melon	46.0442	11.8436	Derivated	1300	Bark	Fagus sylvatica		atranorin, imbricaric acid (maj.), perlatolic acid (min.)	1997	Nascimbene	Nascimbene	Obermayer
91	Cetrelia monachorum		Herbarium	Hb Nascimbene	JN8069		Veneto	VI	Gallio	Gallio	Altopiano di Asiago	45.9036	11.5296	Derivated from Google Earth	1165	Bark	Picea abies	Moist coniferous stand	atranorin (tr.), imbricaric acid (maj.), perlatolic acid (min.), anziaic acid (tr.)	2022	Cominato	Gheza
69	Cetrelia monachorum		Herbarium	Hb Nascimbene	JN5475		Veneto	BL		Soladen	Soladen	46.0625	11.844	GPS	870	Bark	Fraxinus excelsior	Beech stand	atranorin, imbricaric acid (maj.), perlatolic acid (min.)	2018	Nascimbene	Nascimbene	Obermayer
71	Cetrelia monachorum	Cetrelia	Herbarium	Hb Nascimbene	JN-6961		Veneto	BL		Soladen	Soladen	46.4273	12.736	GPS	870	Bark	Fagus sylvatica	Beech stand	atranorin, imbricaric acid (maj.), perlatolic acid (min.)	2020	Nascimbene	Obermayer
72	Cetrelia monachorum	Cetrelia	Herbarium	Hb Nascimbene	JN-6960		Veneto	BL		Soladen	Soladen	46.4273	12.736	GPS	870	Bark	Fagus sylvatica	Beech stand	atranorin, imbricaric acid (maj.), perlatolic acid (min.)	2020	Nascimbene	Obermayer
73	Cetrelia monachorum	Cetrelia	Herbarium	Hb Nascimbene	JN-6962		Veneto	BL		Soladen	Soladen	46.4273	12.736	GPS	870	Bark	Fagus sylvatica	Beech stand	atranorin, imbricaric acid (maj.), perlatolic acid (min.)	2020	Nascimbene	Obermayer
80	Cetrelia monachorum	Cetrelia monachorum	Herbarium	Hb Nascimbene	JN-2979		Veneto	BL		Valle della Senaiga, vicino al torrente nei pressi di Chioè	Valle della Senaiga	46.0429	11.711	GPS	460	Bark	Picea abies		atranorin, imbricaric acid (maj.), perlatolic acid (min.)	2013	Nascimbene	Nascimbene	Obermayer
86	Cetrelia monachorum		Herbarium	Hb Nascimbene	JN-7916		Veneto	BL		Saladen	Saladen	46.113	11.9202	GPS		Bark	Salix caprea		atranorin (tr.), imbricaric acid (maj.), perlatolic acid (min.), anziaic acid (tr.)	2022	Nascimbene	Gheza
87	Cetrelia monachorum		Herbarium	Hb Nascimbene	JN-7917		Veneto	BL		Saladen	Saladen	46.113	11.9202	GPS		Bark			atranorin (tr.), imbricaric acid (maj.), perlatolic acid (min.), anziaic acid (tr.), unknown	2022	Nascimbene	Gheza
89	Cetrelia monachorum		Herbarium	Hb Nascimbene	JN-7914		Veneto	BL		Monte Avena	Monte Avena	46.04	11.8195	GPS	1340	Bark	Abies alba		atranorin, imbricaric acid (maj.), perlatolic acid (min.), anziaic acid (tr.)	2022	Nascimbene	Gheza
267	Cetrelia monachorum		Herbarium	Hb Nascimbene	JN8125		Veneto	BL		Cansiglio - Due Ponti	Cansiglio	46.111	12.4169	GPS	920	Bark	Salix caprea	Chestnut grove	imbricaric acid (maj.), perlatolic acid (min.), anziaic acid (tr.)	2022	Nascimbene	Gheza
274	Cetrelia monachorum		Herbarium	Hb Nascimbene	JN8097		Veneto	BL	Auronzo di Cadore	Auronzo	Auronzo di Cadore	46.5332	12.263	GPS	1240	Bark	Abies alba	Silver fir-beech stand	imbricaric acid (maj.), perlatolic acid (min.), anziaic acid (tr.), atranorin	2022	Nascimbene	Gheza
275	Cetrelia monachorum		Herbarium	Hb Nascimbene	JN8098		Veneto	BL	Auronzo di Cadore	Auronzo	Auronzo di Cadore	46.5322	12.2728	GPS	1190	Bark	Abies alba	Silver fir-beech stand	imbricaric acid (maj.), perlatolic acid (min.), anziaic acid (tr.)	2022	Nascimbene	Gheza
276	Cetrelia monachorum		Herbarium	Hb Nascimbene	JN8099		Veneto	BL	Auronzo di Cadore	Auronzo	Auronzo di Cadore	46.532	12.2732	GPS	1170	Bark	Abies alba	Silver fir-beech stand	imbricaric acid (maj.), perlatolic acid (min.), anziaic acid (tr.), atranorin	2022	Nascimbene	Gheza
277	Cetrelia monachorum		Herbarium	Hb Nascimbene	JN8100		Veneto	BL	Auronzo di Cadore	Auronzo	Auronzo di Cadore	46.5318	12.2757	GPS	1160	Bark	Abies alba	Silver fir-beech stand	imbricaric acid (maj.), perlatolic acid (min.), anziaic acid (tr.)	2022	Nascimbene	Gheza
278	Cetrelia monachorum		Herbarium	Hb Nascimbene	JN8101		Veneto	BL	Auronzo di Cadore	Auronzo	Auronzo di Cadore	46.5308	12.2809	GPS	1150	Bark	Abies alba	Silver fir-beech stand	imbricaric acid (maj.), perlatolic acid (min.), anziaic acid (tr.), atranorin	2022	Nascimbene	Gheza
279	Cetrelia monachorum		Herbarium	Hb Nascimbene	JN8102		Veneto	BL	Auronzo di Cadore	Auronzo	Auronzo di Cadore	46.5307	12.2805	GPS	1150	Bark	Abies alba	Silver fir-beech stand	imbricaric acid (maj.), perlatolic acid (min.), anziaic acid (tr.), atranorin	2022	Nascimbene	Gheza
280	Cetrelia monachorum		Herbarium	Hb Nascimbene	JN8103		Veneto	BL	Auronzo di Cadore	Auronzo	Auronzo di Cadore	46.5307	12.2804	GPS	1150	Bark	Abies alba	Silver fir-beech stand	imbricaric acid (maj.), perlatolic acid (min.), anziaic acid (tr.), atranorin (tr.)	2022	Nascimbene	Gheza
281	Cetrelia monachorum		Herbarium	Hb Nascimbene	JN8104		Veneto	BL	Auronzo di Cadore	Auronzo	Auronzo di Cadore	46.5309	12.2799	GPS	1150	Bark	Abies alba	Silver fir-beech stand	imbricaric acid (maj.), perlatolic acid (min.), anziaic acid (tr.), atranorin	2022	Nascimbene	Gheza
282	Cetrelia monachorum		Herbarium	Hb Nascimbene	JN8105		Veneto	BL	Auronzo di Cadore	Auronzo	Auronzo di Cadore	46.5309	12.2799	GPS	1150	Bark	Abies alba	Silver fir-beech stand	imbricaric acid (maj.), perlatolic acid (min.), anziaic acid (tr.), atranorin	2022	Nascimbene	Gheza
283	Cetrelia monachorum		Herbarium	Hb Nascimbene	JN8106		Veneto	BL	Auronzo di Cadore	Auronzo	Auronzo di Cadore	46.5314	12.2868	GPS	1130	Bark	Abies alba	Silver fir-beech stand	imbricaric acid (maj.), perlatolic acid (min.), anziaic acid (tr.), atranorin	2022	Nascimbene	Gheza
286	Cetrelia monachorum		Herbarium	Hb Nascimbene	JN8109		Veneto	BL	Longarone	Cajada 1	Cajada	46.2344	12.2364	GPS	1235	Bark	Abies alba	Silver fir-beech stand	imbricaric acid (maj.), perlatolic acid (min.), anziaic acid (tr.), atranorin (tr.)	2022	Nascimbene	Gheza
287	Cetrelia monachorum		Herbarium	Hb Nascimbene	JN8110		Veneto	BL	Longarone	Cajada 1	Cajada	46.2341	12.2365	GPS	1230	Bark	Abies alba	Silver fir-beech stand	imbricaric acid (maj.), perlatolic acid (min.), anziaic acid (tr.), atranorin	2022	Nascimbene	Gheza
288	Cetrelia monachorum		Herbarium	Hb Nascimbene	JN8111		Veneto	BL	Longarone	Cajada 1	Cajada	46.2338	12.2365	GPS	1230	Bark	Picea abies	Silver fir-beech stand	imbricaric acid (maj.), perlatolic acid (min.), anziaic acid (tr.), atranorin	2022	Nascimbene	Gheza
289	Cetrelia monachorum		Herbarium	Hb Nascimbene	JN8112		Veneto	BL	Longarone	Cajada 1	Cajada	46.2343	12.237	GPS	1235	Bark	Abies alba	Silver fir-beech stand	imbricaric acid (maj.), perlatolic acid (min.), anziaic acid (tr.), atranorin	2022	Nascimbene	Gheza
290	Cetrelia monachorum		Herbarium	Hb Nascimbene	JN8113		Veneto	BL	Longarone	Cajada 1	Cajada	46.2346	12.2366	GPS	1225	Bark	Abies alba	Silver fir-beech stand	imbricaric acid (maj.), perlatolic acid (min.), anziaic acid (tr.)	2022	Nascimbene	Gheza
291	Cetrelia monachorum		Herbarium	Hb Nascimbene	JN8114		Veneto	BL	Longarone	Cajada 2	Cajada	46.2383	12.2395	GPS	1195	Bark	Abies alba	Silver fir-beech stand	imbricaric acid (maj.), perlatolic acid (min.), anziaic acid (tr.), atranorin	2022	Nascimbene	Gheza
292	Cetrelia monachorum		Herbarium	Hb Nascimbene	JN8115		Veneto	BL	Longarone	Cajada 2	Cajada	46.2384	12.2394	GPS	1195	Bark	Picea abies	Silver fir-beech stand	imbricaric acid (maj.), perlatolic acid (min.), anziaic acid (tr.), atranorin	2022	Nascimbene	Gheza
293	Cetrelia monachorum		Herbarium	Hb Nascimbene	JN8116		Veneto	BL	Longarone	Cajada 2	Cajada	46.2384	12.2394	GPS	1195	Bark	Picea abies	Silver fir-beech stand	imbricaric acid (maj.), perlatolic acid (min.), anziaic acid (tr.), atranorin	2022	Nascimbene	Gheza
294	Cetrelia monachorum		Herbarium	Hb Nascimbene	JN8117		Veneto	BL	Longarone	Cajada 2	Cajada	46.2384	12.2392	GPS	1190	Bark	Abies alba	Silver fir-beech stand	imbricaric acid (maj.), perlatolic acid (min.), anziaic acid (tr.), atranorin	2022	Nascimbene	Gheza
295	Cetrelia monachorum		Herbarium	Hb Nascimbene	JN8118		Veneto	BL	Longarone	Cajada 2	Cajada	46.2386	12.2393	GPS	1190	Bark	Picea abies	Silver fir-beech stand	imbricaric acid (maj.), perlatolic acid (min.), anziaic acid (tr.), atranorin (tr.)	2022	Nascimbene	Gheza
296	Cetrelia monachorum		Herbarium	Hb Nascimbene	JN8119		Veneto	BL	Longarone	Cajada 2	Cajada	46.2386	12.2396	GPS	1185	Bark	Picea abies	Silver fir-beech stand	imbricaric acid (maj.), perlatolic acid (min.), anziaic acid (tr.), atranorin	2022	Nascimbene	Gheza
297	Cetrelia monachorum		Herbarium	Hb Nascimbene	JN8120		Veneto	BL	Longarone	Cajada 3	Cajada	46.2407	12.249	GPS	1140	Bark	Acer pseudoplatanus	Silver fir-beech stand	imbricaric acid (maj.), perlatolic acid (min.), anziaic acid (tr.), atranorin (tr.)	2022	Nascimbene	Gheza
299	Cetrelia monachorum		Herbarium	Hb Nascimbene	JN8122		Veneto	BL	Longarone	Cajada 3	Cajada	46.2405	12.2492	GPS	1135	Bark	Picea abies	Silver fir-beech stand	imbricaric acid (maj.), perlatolic acid (min.), anziaic acid (tr.)	2022	Nascimbene	Gheza
300	Cetrelia monachorum		Herbarium	Hb Nascimbene	JN8123		Veneto	BL	Longarone	Cajada 3	Cajada	46.2405	12.2488	GPS	1150	Bark	Abies alba	Silver fir-beech stand	imbricaric acid (maj.), perlatolic acid (min.), anziaic acid (tr.), atranorin (tr.)	2022	Nascimbene	Gheza
301	Cetrelia monachorum		Herbarium	Hb Nascimbene	JN8124		Veneto	BL	Longarone	Cajada 3	Cajada	46.2406	12.2492	GPS	1150	Bark	Picea abies	Silver fir-beech stand	imbricaric acid (maj.), perlatolic acid (min.), anziaic acid (tr.), atranorin (tr.)	2022	Nascimbene	Gheza
303	Cetrelia monachorum		Herbarium	Hb Nascimbene	JN8127		Veneto	BL		Cansiglio - Due Ponti	Cansiglio	46.1099	12.419	GPS	925	Bark	Fagus sylvatica	Beech stand	imbricaric acid (maj.), perlatolic acid (min.), anziaic acid (tr.)	2022	Nascimbene	Gheza
304	Cetrelia monachorum		Herbarium	Hb Nascimbene	JN8128		Veneto	BL		Cansiglio - Due Ponti	Cansiglio	46.1098	12.4191	GPS	922	Bark	Fagus sylvatica	Beech stand	imbricaric acid (maj.), perlatolic acid (min.), anziaic acid (tr.), atranorin	2022	Nascimbene	Gheza
305	Cetrelia monachorum		Herbarium	Hb Nascimbene	JN8129		Veneto	BL		Cansiglio - Due Ponti	Cansiglio	46.1097	12.4192	GPS	920	Bark	Fagus sylvatica	Beech stand	imbricaric acid (maj.), perlatolic acid (min.), anziaic acid (tr.)	2022	Nascimbene	Gheza
306	Cetrelia monachorum		Herbarium	Hb Nascimbene	JN8130		Veneto	BL		Cansiglio - Due Ponti	Cansiglio	46.1096	12.419	GPS	918	Bark	Corylus avellana	Beech stand	imbricaric acid (maj.), perlatolic acid (min.), anziaic acid (tr.), atranorin (tr.)	2022	Nascimbene	Gheza
310	Cetrelia monachorum		Herbarium	Hb Nascimbene	JN8134		Veneto	BL		Cansiglio - Pian Osteria	Cansiglio	46.0929	12.4102	GPS	1010	Bark	Fagus sylvatica	Beech stand	imbricaric acid (maj.), perlatolic acid (min.), anziaic acid (tr.)	2022	Nascimbene	Gheza
311	Cetrelia monachorum		Herbarium	Hb Nascimbene	JN8135		Veneto	BL		Cansiglio - Pian Osteria	Cansiglio	46.0929	12.4101	GPS	1010	Bark	Fagus sylvatica	Beech stand	imbricaric acid (maj.), perlatolic acid (min.), anziaic acid (tr.), atranorin (tr.)	2022	Nascimbene	Gheza
313	Cetrelia monachorum		Herbarium	Hb Nascimbene	JN8137		Veneto	BL		Cansiglio - Pian Osteria	Cansiglio	46.0929	12.4099	GPS	1010	Bark	Fagus sylvatica	Beech stand	imbricaric acid (maj.), perlatolic acid (min.), anziaic acid (tr.), atranorin (tr.)	2022	Nascimbene	Gheza
314	Cetrelia monachorum		Herbarium	Hb Nascimbene	JN8138		Veneto	BL		Cansiglio - Crosetta	Cansiglio	46.0393	12.3963	GPS	1100	Bark	Fagus sylvatica	Beech stand	imbricaric acid (maj.), perlatolic acid (min.), anziaic acid (tr.), atranorin	2022	Nascimbene	Gheza
316	Cetrelia monachorum		Herbarium	Hb Nascimbene	JN8140		Veneto	BL		Cansiglio - Crosetta	Cansiglio	46.0391	12.396	GPS	1110	Bark	Fagus sylvatica	Beech stand	imbricaric acid (maj.), perlatolic acid (min.), anziaic acid (tr.)	2022	Nascimbene	Gheza
318	Cetrelia monachorum		Herbarium	Hb Nascimbene	JN8142		Veneto	BL		Cansiglio - Crosetta	Cansiglio	46.0394	12.3958	GPS	1100	Bark	Fagus sylvatica	Beech stand	imbricaric acid (maj.), perlatolic acid (min.), anziaic acid (tr.), atranorin	2022	Nascimbene	Gheza
319	Cetrelia monachorum		Herbarium	Hb Nascimbene	JN8143		Veneto	BL		Cansiglio - Crosetta	Cansiglio	46.0393	12.3959	GPS	1100	Bark	Fagus sylvatica	Beech stand	imbricaric acid (maj.), perlatolic acid (min.), anziaic acid (tr.), atranorin	2022	Nascimbene	Gheza
320	Cetrelia monachorum		Herbarium	Hb Nascimbene	JN8144		Veneto	BL		Cansiglio - Crosetta	Cansiglio	46.0393	12.3959	GPS	1100	Bark	Fagus sylvatica	Beech stand	imbricaric acid (maj.), perlatolic acid (min.), anziaic acid (tr.), atranorin	2022	Nascimbene	Gheza
321	Cetrelia monachorum		Herbarium	Hb Nascimbene	JN8145		Veneto	BL		Cansiglio - Crosetta	Cansiglio	46.0391	12.3963	GPS	1100	Bark	Fagus sylvatica	Beech stand	imbricaric acid (maj.), perlatolic acid (min.)	2022	Nascimbene	Gheza
322	Cetrelia monachorum		Herbarium	Hb Nascimbene	JN8146		Veneto	BL		Cansiglio - Campon	Cansiglio	46.098	12.4105	GPS	1045	Bark	Fraxinus excelsior	Beech stand	imbricaric acid (maj.), perlatolic acid (min.), anziaic acid (tr.), atranorin	2022	Nascimbene	Gheza
323	Cetrelia monachorum		Herbarium	Hb Nascimbene	JN8147		Veneto	BL		Cansiglio - Campon	Cansiglio	46.0979	12.4101	GPS	1060	Bark	Fagus sylvatica	Beech stand	imbricaric acid (maj.), perlatolic acid (min.), atranorin (tr.)	2022	Nascimbene	Gheza
324	Cetrelia monachorum		Herbarium	Hb Nascimbene	JN8148		Veneto	BL		Cansiglio - Campon	Cansiglio	46.0985	12.4109	GPS	1040	Bark	Acer pseudoplatanus	Beech stand	imbricaric acid (maj.), perlatolic acid (min.), anziaic acid (tr.), atranorin, unknown compound between anziaic and imbricaric acid whitish-greenish in UV	2022	Nascimbene	Gheza
325	Cetrelia monachorum		Herbarium	Hb Nascimbene	JN8149		Veneto	BL		Cansiglio - Campon	Cansiglio	46.098	12.4107	GPS	1050	Bark	Picea abies	Beech stand	imbricaric acid (maj.), perlatolic acid (min.), anziaic acid (tr.), atranorin (tr.)	2022	Nascimbene	Gheza
326	Cetrelia monachorum		Herbarium	Hb Nascimbene	JN8150		Veneto	BL		Cansiglio - Campon	Cansiglio	46.0982	12.4105	GPS	1045	Bark	Fraxinus excelsior	Beech stand	imbricaric acid (maj.), perlatolic acid (min.), anziaic acid (tr.), atranorin	2022	Nascimbene	Gheza
327	Cetrelia monachorum		Herbarium	Hb Nascimbene	JN8151		Veneto	BL		Cansiglio - Pian Canaje	Cansiglio	46.1087	12.4403	GPS	1050	Bark	Abies alba	Silver fir-beech stand	imbricaric acid (maj.), perlatolic acid (min.), anziaic acid (tr.), atranorin	2022	Nascimbene	Gheza
328	Cetrelia monachorum		Herbarium	Hb Nascimbene	JN8152		Veneto	BL		Cansiglio - Pian Canaje	Cansiglio	46.1087	12.4397	GPS	1040	Bark	Fagus sylvatica	Silver fir-beech stand	imbricaric acid (maj.), perlatolic acid (min.), anziaic acid (tr.), atranorin, unknown compound between anziaic and imbricaric acid whitish-greenish in UV	2022	Nascimbene	Gheza
330	Cetrelia monachorum		Herbarium	Hb Nascimbene	JN8154		Veneto	BL		Cansiglio - Pian Canaje	Cansiglio	46.1096	12.4427	GPS	1060	Bark	Abies alba	Silver fir-beech stand	imbricaric acid (maj.), perlatolic acid (min.), anziaic acid (tr.), atranorin (tr.)	2022	Nascimbene	Gheza
332	Cetrelia monachorum		Herbarium	Hb Nascimbene	JN8156		Veneto	BL		Cansiglio - Pian Canaje	Cansiglio	46.108	12.4437	GPS	1060	Bark	Picea abies	Silver fir-beech stand	imbricaric acid (maj.), perlatolic acid (min.), anziaic acid (tr.), atranorin	2022	Nascimbene	Gheza
333	Cetrelia monachorum		Herbarium	Hb Nascimbene	JN8157		Veneto	BL		Cansiglio - Pian Canaje	Cansiglio	46.1095	12.4414	GPS	1060	Bark	Fagus sylvatica	Silver fir-beech stand	imbricaric acid (maj.), perlatolic acid (min.), anziaic acid (tr.), atranorin (tr.)	2022	Nascimbene	Gheza
334	Cetrelia monachorum		Herbarium	Hb Nascimbene	JN8158		Veneto	BL		Cansiglio - Pian Canaje	Cansiglio	46.1088	12.4396	GPS	1040	Bark	Fagus sylvatica	Silver fir-beech stand	imbricaric acid (maj.), perlatolic acid (min.), anziaic acid (tr.), atranorin (tr.)	2022	Nascimbene	Gheza
335	Cetrelia monachorum		Herbarium	Hb Nascimbene	JN8159		Veneto	BL		Cansiglio - Pian Canaje	Cansiglio	46.1095	12.4426	GPS	1060	Bark	Fagus sylvatica	Silver fir-beech stand	imbricaric acid (maj.), perlatolic acid (min.), anziaic acid (tr.), atranorin	2022	Nascimbene	Gheza
337	Cetrelia monachorum		Herbarium	Hb Nascimbene	JN8161		Veneto	BL		Cansiglio - Pian Canaje	Cansiglio	46.109	12.4421	GPS	1060	Bark	Fagus sylvatica	Silver fir-beech stand	imbricaric acid (maj.), perlatolic acid (min.), anziaic acid (tr.), atranorin (tr.)	2022	Nascimbene	Gheza
338	Cetrelia monachorum		Herbarium	Hb Nascimbene	JN8162		Veneto	BL		Cansiglio - Pian Parrocchia	Cansiglio	46.0484	12.3972	GPS	1065	Bark	Fagus sylvatica	Beech stand	imbricaric acid (maj.), perlatolic acid (min.), anziaic acid (tr.), atranorin	2022	Nascimbene	Gheza
339	Cetrelia monachorum		Herbarium	Hb Nascimbene	JN8163		Veneto	BL		Cansiglio - Pian Parrocchia	Cansiglio	46.0483	12.3971	GPS	1070	Bark	Fagus sylvatica	Beech stand	imbricaric acid (maj.), perlatolic acid (min.), anziaic acid (tr.), atranorin (tr.)	2022	Nascimbene	Gheza
340	Cetrelia monachorum		Herbarium	Hb Nascimbene	JN8164		Veneto	BL		Cansiglio - Pian Parrocchia	Cansiglio	46.0483	12.3973	GPS	1040	Bark	Fagus sylvatica	Beech stand	imbricaric acid (maj.), perlatolic acid (min.), anziaic acid (tr.), atranorin	2022	Nascimbene	Gheza
341	Cetrelia monachorum		Herbarium	Hb Nascimbene	JN8165		Veneto	BL		Cansiglio - Pian Parrocchia	Cansiglio	46.0482	12.3971	GPS	1060	Bark	Fagus sylvatica	Beech stand	imbricaric acid (maj.), perlatolic acid (min.), anziaic acid (tr.)	2022	Nascimbene	Gheza
351	Cetrelia monachorum		Herbarium	Hb Nascimbene	JN8557		Veneto	BL		Cansiglio	Cansiglio	46.0481	12.3973	GPS	1040	Bark	Fagus sylvatica		imbricaric acid (maj.), perlatolic acid (min.), atranorin	2022	Nascimbene	Gheza
365	Cetrelia monachorum		Herbarium	Hb Nascimbene	JN8666		Veneto	BL		Monte Avena - Troi de la Zecona	Monte Avena	46.0484	11.8328	GPS	1080	Bark	Fagus sylvatica	Near an abandoned alm	imbricaric acid (maj.), perlatolic acid (min.)	2024	Nascimbene	Gheza
68b	Cetrelia monachorum		Herbarium	Hb Nascimbene	JN5476		Veneto	BL		Soladen	Soladen	46.0625	11.844	GPS	870	Bark	Fraxinus excelsior	Beech stand	atranorin, imbricaric acid (maj.), perlatolic acid (min.)	2018	Nascimbene	Nascimbene	Obermayer
191	Cetrelia olivetorum	Cetrelia cetrarioides	Herbarium and Literature	TSB; Tretiach et al. 2008	TSB-34902		Emilia Romagna	PR		A SW sopra il villaggio di Bosco sopra Corniglio	Bosco sopra Corniglio	44.4633	10.0874	Derivated from Google Earth	900	Bark	Castanea sativa		atranorin (min), olivetoric (maj), anziaic (tr)	2001	Nimis, Tretiach	?	Gheza	Tretiach 2008, Fariselli 2020
27	Cetrelia olivetorum	Cetrelia olivetorum	Herbarium	TSB	TSB-41020		Friuli Venezia Giulia	UD		Bosco Bernone presso il Lago di Sauris, primi tornanti sopra il lago	Sauris	46.4478	12.6917	?	1450	Bark	Fagus sylvatica, Acer pseudoplatanus		atranorin, olivetoric	2015	Tretiach	?	Gheza
5	Cetrelia olivetorum	Cetrelia olivetorum	Herbarium	TSB	TSB-2921		Friuli Venezia Giulia	UD		Valbruna presso Tarvisio	Tarvisio	46.4851	13.4822	Derivated from Google Earth	1100	Bark	Fagus sylvatica		atranorin (tr), olivetoric (maj)	1982	Nimis	?	Gheza
186	Cetrelia olivetorum	Cetrelia cf. chicitae	Herbarium	GE	GE-983		Liguria	GE	Rovegno	Sentiero verso la Fonte del Galletto	Val Trebbia	44.5815	9.28109	?	650	Bark	Castanea sativa		olivetoric acid	2019	Giordani	Giordani	Gheza
220	Cetrelia olivetorum		Herbarium	FI			Lombardia	BG		Val Brembana	Val Brembana	45.972	9.67434	Derivated from Google Earth (guess)		?			atranorin, olivetoric acid		Rodegher	?	Gheza
221	Cetrelia olivetorum		Herbarium	FI			Lombardia	BG		Val Brembana	Val Brembana	45.972	9.67434	?		?			atranorin, olivetoric acid		Rodegher	?	Gheza
343	Cetrelia olivetorum		Herbarium	Hb Gheza			Lombardia	BG	Schilpario	Pista degli Abeti sopra Schilpario	Val di Scalve-Pista degli Abeti	46.0102	10.1791	GPS (iPhone)	1161	Bark	Conifer	Moist coniferous-beech stand	olivetoric acid, atranorin	2023	Gheza	Gheza
130	Cetrelia olivetorum		Herbarium	Hb Gheza			Trentino Alto Adige	TN	Tuenno	Lago di Tovel	Tovel	46.2572	10.9435	Derivated from Google Earth		Bark	Picea abies, Abies alba, Acer pseudoplatanus	Very moist mixed stand	atranorin (tr.), olivetoric acid (maj.)	2017	Gheza	Gheza
111	Cetrelia olivetorum		Herbarium	Hb Nascimbene	JN8050		Trentino Alto Adige	TN		Val Canali, Acque Negre	Val Canali	46.2151	11.879	GPS		Bark	Abies alba	Silver fir-beech stand	atranorin (tr.), olivetoric acid, anziaic acid (tr.)	2022	Salvadori	Gheza
308	Cetrelia olivetorum		Herbarium	Hb Nascimbene	JN8132		Veneto	BL		Cansiglio - Vivaio	Cansiglio	46.1139	12.4379	GPS	1070	Bark	Fagus sylvatica	Beech stand	olivetoric acid	2022	Nascimbene	Gheza
309	Cetrelia olivetorum		Herbarium	Hb Nascimbene	JN8133		Veneto	BL		Cansiglio - Vivaio	Cansiglio	46.1137	12.438	GPS	1070	Bark	Fagus sylvatica	Beech stand	olivetoric acid, atranorin (tr.)	2022	Nascimbene	Gheza
317	Cetrelia olivetorum		Herbarium	Hb Nascimbene	JN8141		Veneto	BL		Cansiglio - Crosetta	Cansiglio	46.0392	12.3959	GPS	1100	Bark	Fagus sylvatica	Beech stand	olivetoric acid	2022	Nascimbene	Gheza
