# Supplementary material for: ﻿Towards a better knowledge and conservation of cryptic macrolichens in Italy: a revision of the genus Cetrelia (Parmeliaceae, Lecanorales, lichenized Ascomycota)
Source: MycoKeys. 2025 Aug 8;120:231–54. doi: 10.3897/mycokeys.120.154233 (PMC12357148; doi:10.3897/mycokeys.120.154233)
Supplement: Supplementary material 2 — List of collection sites [file mycokeys-120-231-s002.xlsx]

## Sheet: Cetrelia_Italy_S2
Region	Province	Standardized locality	C. cetrarioides	C. chicitae	C. monachorum	C. olivetorum	N of specimens	N of species
?	?	Bres	1				1	1
Emilia Romagna	PR	Bosco sopra Corniglio				1	1	1
Emilia Romagna	BO	Casa Moschini			1		1	1
Emilia Romagna	BO	Casa Calistri			1		1	1
Friuli Venezia Giulia	UD	Sauris	7	1	6	1	15	4
Friuli Venezia Giulia	UD	Ampezzo Carnico	1				1	1
Friuli Venezia Giulia	PN	Prealpi Carniche Bosco Cansiglio	1				1	1
Friuli Venezia Giulia	TS	Carso Triestino	1		2		3	2
Friuli Venezia Giulia	UD	Sappada / Cima Sappada	6		6		12	2
Friuli Venezia Giulia	UD	Monte Musi	1				1	1
Friuli Venezia Giulia	UD	Passo Pura	1		1		2	2
Friuli Venezia Giulia	PN	Prescudin	1				1	1
Friuli Venezia Giulia	UD	Tarvisio	2		3	1	6	3
Friuli Venezia Giulia	UD	Val Fleons	1	3	3		7	3
Friuli Venezia Giulia	UD	Valbruna	1				1	1
Liguria	GE	Val Trebbia			1	1	2	2
Liguria	SP	Val di Vara			4		4	1
Lombardia	SO	Valmasino-Bagni di Masino	2		2		4	2
Lombardia	BG	Val di Scalve-Vilminore	3				3	1
Lombardia	BG	Val di Scalve-Giovetto	5		1		6	2
Lombardia	BG	Val Brembana				2	2	1
Lombardia	SO	Valmasino-Val di Mello			1		1	1
Lombardia	BG	Val di Scalve-Pista degli Abeti	16	9	7	1	33	4
Lombardia	BS	Val Grigna	1		1		2	2
Lombardia	BG	Val di Scalve-Serta	1				1	1
Piemonte	VC	Riva Valdobbia	1				1	1
Piemonte	VB	Val Anzasca	4				4	1
Sardegna	NU	Punta Salinas			1		1	1
Toscana	MC	Comano			12		12	1
Toscana	LU	Penna di Lucchio			2		2	1
Toscana	PT	Piteglio			6		6	1
Trentino Alto Adige	BZ	Casteldarne			3		3	1
Trentino Alto Adige	TN	Cogolo	1				1	1
Trentino Alto Adige	BZ	Tires			1		1	1
Trentino Alto Adige	TN	Lago di Tovel	5		9	1	15	3
Trentino Alto Adige	TN	Val Brenta	3	1	14		18	3
Trentino Alto Adige	TN	Val Canali	5		15	1	21	3
Trentino Alto Adige	BZ	Val di Funes	1				1	1
Trentino Alto Adige	BZ	Val Martello	1				1	1
Trentino Alto Adige	TN	Val Nambrone	1		1		2	2
Trentino Alto Adige	TN	Val Rendena	1				1	1
Trentino Alto Adige	TN	Val San Valentino	2		3		5	2
Trentino Alto Adige	TN	Val Zanca	3		1		4	2
Trentino Alto Adige	TN	Villa Welsperg	1				1	1
Trentino Alto Adige	TN	Stenico	1				1	1
Trentino Alto Adige	TN	Val Borzago	1				1	1
Trentino Alto Adige	TN	Val di Cembra	1				1	1
Veneto	BL	Auronzo di Cadore			10		10	1
Veneto	BL	Cajada	3		16		19	2
Veneto	BL	Cansiglio	7	2	34	3	46	4
Veneto	BL	Col dei Cavai			2		2	1
Veneto	BL	Col Melon			1		1	1
Veneto	VC	Altopiano di Asiago			1		1	1
Veneto	BL	Monte Avena	2		2		4	2
Veneto	BL	Saladen			2		2	1
Veneto	BL	Soladen	2		5		7	2
Veneto	BL	Val Noana	1		1		2	2
Veneto	BL	Val Visdende	9				9	1
Veneto	BL	Valle della Senaiga	1		1		2	2
		N of SPECIMENS	109	16	183	12	320
		N of SITES	41	5	38	9	59
